# Supplementary material for: Ectopic Overexpression of Histone H3K4 Methyltransferase CsSDG36 from Tea Plant Decreases Hyperosmotic Stress Tolerance in Arabidopsis thaliana
Source: Int J Mol Sci. 2021 May 11;22(10):5064. doi: 10.3390/ijms22105064 (PMC8150943; doi:10.3390/ijms22105064)
Supplement: Supplementary file 1 [file ijms-22-05064-s001.zip]

Archive with 6 entries (6 files):
- Figure S1.tif
- Figure S2.tif
- Figure S3.tif
- Supplimentary figures.pdf
- Table S1. GO enrichment of DEGs (OE2L vs. WTL).xls
- Table S2. GO enrichment of DEGs (OE2R vs. WTR).xls
