# Supplementary material for: Ectopic Overexpression of Histone H3K4 Methyltransferase CsSDG36 from Tea Plant Decreases Hyperosmotic Stress Tolerance in Arabidopsis thaliana
Source: Int J Mol Sci. 2021 May 11;22(10):5064. doi: 10.3390/ijms22105064 (PMC8150943; doi:10.3390/ijms22105064)
Supplement: Supplementary file 1 [file ijms-22-05064-s001.zip › Table S1. GO enrichment of DEGs (OE2L vs. WTL).xls]

Table S1. GO enrichment of DEGs (OE2L vs. WTL)
Category	GOID	Description	GeneRatio	BgRatio	pvalue	padj	geneID	geneName	Count	Up	Up_Gene_id	Down	Down_Gene_id
BP	GO:0022402	cell cycle process	114/1440	485/19300	4.02E-29	8.33E-26	AT1G18370/AT1G35530/AT2G33400/AT4G35620/AT3G19050/AT5G06150/AT1G44110/AT2G28620/AT2G25880/AT5G51600/AT2G32590/AT5G67270/AT3G58650/AT1G03780/AT4G02060/AT1G02730/AT3G23890/AT5G16910/AT5G01630/AT1G76540/AT5G48600/AT1G20610/AT3G23670/AT2G26760/AT2G24490/AT2G33560/AT1G76310/AT4G40020/AT4G03270/AT2G44190/AT5G35520/AT5G11510/AT5G44635/AT3G11520/AT3G25980/AT4G21270/AT1G20720/AT4G21820/AT2G35190/AT2G16440…	KIN7A/-/-/CYCB2-2/KIN12D/CYCB1-2/CYCA1-1/-/AtAUR2/MAP65-3/CAPH/EB1C/-/TPX2/MCM7/CSLD5/TOP2/CSLD2/BRCA2B/CDKB2-1/ATSMC3/CYCB2-3/KIN12B/CYCB1-4/RPA2A/BUBR1/CYCB2;4/-/CYCD6-1/EDE1/MIS12/MYB3R4/MCM6/CYCB1-3/MAD2/KIN14C/-/-/NPSN11/MCM4/ORC3/POK1/CDKB1-1/-/CDT1B/PLP3B/KIN14D/-/-/PANS1/-/CYCA2-3/-/RUK/CYCD3-1/BRCA1/CYCA2-4/CYCB3;1/MCM5/MKK6/CYCA3-1/BUB1/CDKB1-2/DRP5A/-/MSH3/CYCB2-1/AUR1/HTR12/JASON/DMC1…	114	6	AT5G16910/AT4G40020/AT4G26470/AT4G38600/AT3G09880/AT3G53230	108	AT1G18370/AT1G35530/AT2G33400/AT4G35620/AT3G19050/AT5G06150/AT1G44110/AT2G28620/AT2G25880/AT5G51600/AT2G32590/AT5G67270/AT3G58650/AT1G03780/AT4G02060/AT1G02730/AT3G23890/AT5G01630/AT1G76540/AT5G48600/AT1G20610/AT3G23670/AT2G26760/AT2G24490/AT2G33560/AT1G76310/AT4G03270/AT2G44190/AT5G35520/AT5G11510/AT5G44635/AT3G11520/AT3G25980/AT4G21270/AT1G20720/AT4G21820/AT2G35190/AT2G16440/AT5G16690/AT3G17360…
BP	GO:0051301	cell division	91/1440	409/19300	1.18E-21	1.22E-18	AT1G18370/AT3G24770/AT4G35620/AT4G33270/AT3G19050/AT5G06150/AT1G44110/AT2G28620/AT2G25880/AT5G51600/AT2G32590/AT5G67270/AT4G33260/AT3G58650/AT1G03780/AT1G02730/AT5G16910/AT5G60880/AT5G01630/AT4G14310/AT5G48600/AT1G57820/AT1G20610/AT3G23670/AT2G26760/AT1G76310/AT4G03270/AT2G44190/AT5G35520/AT5G11510/AT3G11520/AT3G25980/AT3G51280/AT4G21270/AT5G44560/AT2G35190/AT5G13840/AT5G22110/AT3G17360/AT3G54180…	KIN7A/CLE41/CYCB2-2/CDC20-1/KIN12D/CYCB1-2/CYCA1-1/-/AtAUR2/MAP65-3/CAPH/EB1C/CDC20-2/-/TPX2/CSLD5/CSLD2/BASL/BRCA2B/-/ATSMC3/ORTH2/CYCB2-3/KIN12B/CYCB1-4/CYCB2;4/CYCD6-1/EDE1/MIS12/MYB3R4/CYCB1-3/MAD2/-/KIN14C/VPS2.2/NPSN11/FZR3/DPB2/POK1/CDKB1-1/CDT1B/PLP3B/KIN14D/PANS1/-/MAP65-4/CYCA2-3/RUK/CYCD3-1/CYCA2-4/CKS2/CYCB3;1/MKK6/CYCA3-1/-/BUB1/DRP5A/CYCB2-1/AUR1/HTR12/SMC2-1/FAS1/-/KN/ETG1/CSLG1/DR…	91	5	AT5G16910/AT3G11450/AT4G33650/AT3G53230/AT3G16640	86	AT1G18370/AT3G24770/AT4G35620/AT4G33270/AT3G19050/AT5G06150/AT1G44110/AT2G28620/AT2G25880/AT5G51600/AT2G32590/AT5G67270/AT4G33260/AT3G58650/AT1G03780/AT1G02730/AT5G60880/AT5G01630/AT4G14310/AT5G48600/AT1G57820/AT1G20610/AT3G23670/AT2G26760/AT1G76310/AT4G03270/AT2G44190/AT5G35520/AT5G11510/AT3G11520/AT3G25980/AT3G51280/AT4G21270/AT5G44560/AT2G35190/AT5G13840/AT5G22110/AT3G17360/AT3G54180/AT3G54710…
BP	GO:0000278	mitotic cell cycle	80/1440	361/19300	4.62E-19	3.19E-16	AT1G18370/AT4G35620/AT3G19050/AT5G06150/AT1G44110/AT2G28620/AT2G25880/AT5G51600/AT2G32590/AT3G58650/AT1G03780/AT1G02730/AT3G23890/AT5G16910/AT5G01630/AT1G76540/AT5G48600/AT1G20610/AT2G26760/AT1G09450/AT2G33560/AT3G06030/AT1G76310/AT4G03270/AT5G35520/AT5G44635/AT3G11520/AT3G25980/AT2G35190/AT1G75780/AT5G12250/AT2G16440/AT3G17360/AT3G54710/AT5G66410/AT5G60930/AT3G14190/AT4G15890/AT1G15570/AT5G15510…	KIN7A/CYCB2-2/KIN12D/CYCB1-2/CYCA1-1/-/AtAUR2/MAP65-3/CAPH/-/TPX2/CSLD5/TOP2/CSLD2/BRCA2B/CDKB2-1/ATSMC3/CYCB2-3/CYCB1-4/HASPIN/BUBR1/ANP3/CYCB2;4/CYCD6-1/MIS12/MCM6/CYCB1-3/MAD2/NPSN11/TUBB1/TUBB6/MCM4/POK1/CDT1B/PLP3B/-/PANS1/-/CYCA2-3/-/RUK/CYCD3-1/CYCA2-4/CKS2/CYCB3;1/MKK6/CYCA3-1/BUB1/DRP5A/CYCB2-1/AUR1/-/POLA/-/CSLG1/-/CDKB2-2/ATRAD9/TIO/ORC1B/CYCB1-1/BUB3.1/SYN3/DMT1/CDC45/TSK/RABA2A/UBC20…	80	4	AT5G16910/AT1G67580/AT3G53230/AT3G16640	76	AT1G18370/AT4G35620/AT3G19050/AT5G06150/AT1G44110/AT2G28620/AT2G25880/AT5G51600/AT2G32590/AT3G58650/AT1G03780/AT1G02730/AT3G23890/AT5G01630/AT1G76540/AT5G48600/AT1G20610/AT2G26760/AT1G09450/AT2G33560/AT3G06030/AT1G76310/AT4G03270/AT5G35520/AT5G44635/AT3G11520/AT3G25980/AT2G35190/AT1G75780/AT5G12250/AT2G16440/AT3G17360/AT3G54710/AT5G66410/AT5G60930/AT3G14190/AT4G15890/AT1G15570/AT5G15510/AT5G18700…
BP	GO:1903047	mitotic cell cycle process	67/1440	284/19300	1.21E-17	6.25E-15	AT1G18370/AT4G35620/AT3G19050/AT5G06150/AT1G44110/AT2G28620/AT2G25880/AT5G51600/AT2G32590/AT3G58650/AT1G03780/AT1G02730/AT3G23890/AT5G16910/AT5G01630/AT1G76540/AT5G48600/AT1G20610/AT2G26760/AT2G33560/AT1G76310/AT4G03270/AT5G35520/AT5G44635/AT3G11520/AT3G25980/AT2G35190/AT2G16440/AT3G17360/AT3G54710/AT5G66410/AT5G60930/AT4G15890/AT1G15570/AT5G15510/AT5G18700/AT4G34160/AT1G80370/AT1G16330/AT5G43080…	KIN7A/CYCB2-2/KIN12D/CYCB1-2/CYCA1-1/-/AtAUR2/MAP65-3/CAPH/-/TPX2/CSLD5/TOP2/CSLD2/BRCA2B/CDKB2-1/ATSMC3/CYCB2-3/CYCB1-4/BUBR1/CYCB2;4/CYCD6-1/MIS12/MCM6/CYCB1-3/MAD2/NPSN11/MCM4/POK1/CDT1B/PLP3B/-/-/CYCA2-3/-/RUK/CYCD3-1/CYCA2-4/CYCB3;1/CYCA3-1/BUB1/DRP5A/CYCB2-1/AUR1/POLA/-/CSLG1/-/CDKB2-2/ATRAD9/TIO/ORC1B/CYCB1-1/BUB3.1/DMT1/CDC45/TSK/RABA2A/UBC20/APC6/MAP65-2/BUB3.2/RAD51/MEE43/CDC48D/CDT1A/C…	67	2	AT5G16910/AT3G53230	65	AT1G18370/AT4G35620/AT3G19050/AT5G06150/AT1G44110/AT2G28620/AT2G25880/AT5G51600/AT2G32590/AT3G58650/AT1G03780/AT1G02730/AT3G23890/AT5G01630/AT1G76540/AT5G48600/AT1G20610/AT2G26760/AT2G33560/AT1G76310/AT4G03270/AT5G35520/AT5G44635/AT3G11520/AT3G25980/AT2G35190/AT2G16440/AT3G17360/AT3G54710/AT5G66410/AT5G60930/AT4G15890/AT1G15570/AT5G15510/AT5G18700/AT4G34160/AT1G80370/AT1G16330/AT5G43080/AT2G20635…
BP	GO:0000280	nuclear division	60/1440	240/19300	3.31E-17	1.37E-14	AT1G35530/AT2G33400/AT4G35620/AT5G06150/AT1G44110/AT5G51600/AT2G32590/AT1G03780/AT3G23890/AT5G01630/AT5G48600/AT1G20610/AT3G23670/AT2G26760/AT2G24490/AT2G33560/AT1G76310/AT4G40020/AT4G03270/AT5G35520/AT3G11520/AT3G25980/AT4G21270/AT1G20720/AT4G24710/AT3G54710/AT5G66410/AT2G33793/AT3G14190/AT4G15890/AT1G15570/AT4G34160/AT1G80370/AT5G56580/AT5G43080/AT2G20635/AT1G14630/AT4G25540/AT2G17620/AT1G01370…	-/-/CYCB2-2/CYCB1-2/CYCA1-1/MAP65-3/CAPH/TPX2/TOP2/BRCA2B/ATSMC3/CYCB2-3/KIN12B/CYCB1-4/RPA2A/BUBR1/CYCB2;4/-/CYCD6-1/MIS12/CYCB1-3/MAD2/KIN14C/-/-/CDT1B/PLP3B/-/PANS1/-/CYCA2-3/CYCD3-1/CYCA2-4/MKK6/CYCA3-1/BUB1/-/MSH3/CYCB2-1/HTR12/JASON/DMC1/-/-/-/TIO/CYCB1-1/FIGL1/-/BUB3.1/UBC20/TOP3A/APC6/B'BETA/BUB3.2/RAD51/MEE43/PYM/CDT1A/KIN12A	60	2	AT4G40020/AT3G09880	58	AT1G35530/AT2G33400/AT4G35620/AT5G06150/AT1G44110/AT5G51600/AT2G32590/AT1G03780/AT3G23890/AT5G01630/AT5G48600/AT1G20610/AT3G23670/AT2G26760/AT2G24490/AT2G33560/AT1G76310/AT4G03270/AT5G35520/AT3G11520/AT3G25980/AT4G21270/AT1G20720/AT4G24710/AT3G54710/AT5G66410/AT2G33793/AT3G14190/AT4G15890/AT1G15570/AT4G34160/AT1G80370/AT5G56580/AT5G43080/AT2G20635/AT1G14630/AT4G25540/AT2G17620/AT1G01370/AT1G06660…
BP	GO:0007017	microtubule-based process	56/1440	225/19300	4.68E-16	1.61E-13	AT1G18370/AT4G26660/AT3G19050/AT5G55520/AT2G28620/AT1G20060/AT2G25880/AT3G44050/AT5G51600/AT5G67270/AT2G36200/AT3G58650/AT1G03780/AT4G14330/AT5G66310/AT3G23670/AT3G06030/AT5G23910/AT2G44190/AT4G21270/AT4G21820/AT1G75780/AT5G12250/AT3G20150/AT5G62700/AT1G72250/AT3G17360/AT1G04820/AT5G66410/AT2G22610/AT4G05190/AT5G60930/AT3G60840/AT5G15510/AT5G18700/AT2G03680/AT1G50010/AT3G10310/AT4G32830/AT3G10180…	KIN7A/-/KIN12D/-/-/-/AtAUR2/KIN12E/MAP65-3/EB1C/-/-/TPX2/KIN10A/KIN7H/KIN12B/ANP3/-/EDE1/KIN14C/-/TUBB1/TUBB6/KIN12F/TUBB3/-/POK1/TUBA4/PLP3B/-/KIN14D/-/MAP65-4/-/RUK/SPR1/TUBA4/-/AUR1/KIN7O/KIN14I/-/QWRF4/-/FIGL1/-/KIN14N/NEK6/MAP65-2/-/CDC48D/KIN12A/TCTP1/-/KIN7N/-	56	3	AT4G26470/AT3G53230/AT3G16640	53	AT1G18370/AT4G26660/AT3G19050/AT5G55520/AT2G28620/AT1G20060/AT2G25880/AT3G44050/AT5G51600/AT5G67270/AT2G36200/AT3G58650/AT1G03780/AT4G14330/AT5G66310/AT3G23670/AT3G06030/AT5G23910/AT2G44190/AT4G21270/AT4G21820/AT1G75780/AT5G12250/AT3G20150/AT5G62700/AT1G72250/AT3G17360/AT1G04820/AT5G66410/AT2G22610/AT4G05190/AT5G60930/AT3G60840/AT5G15510/AT5G18700/AT2G03680/AT1G50010/AT3G10310/AT4G32830/AT3G10180…
BP	GO:0048285	organelle fission	62/1440	282/19300	6.89E-15	1.87E-12	AT1G35530/AT2G33400/AT4G35620/AT5G06150/AT1G44110/AT5G51600/AT2G32590/AT1G03780/AT3G23890/AT5G01630/AT5G48600/AT1G20610/AT3G23670/AT2G26760/AT2G24490/AT2G33560/AT1G76310/AT4G40020/AT4G03270/AT5G35520/AT3G11520/AT3G25980/AT4G21270/AT1G20720/AT4G24710/AT3G54710/AT5G66410/AT2G33793/AT3G14190/AT4G15890/AT1G15570/AT4G34160/AT1G80370/AT5G56580/AT5G43080/AT2G20635/AT1G53140/AT1G14630/AT4G25540/AT2G17620…	-/-/CYCB2-2/CYCB1-2/CYCA1-1/MAP65-3/CAPH/TPX2/TOP2/BRCA2B/ATSMC3/CYCB2-3/KIN12B/CYCB1-4/RPA2A/BUBR1/CYCB2;4/-/CYCD6-1/MIS12/CYCB1-3/MAD2/KIN14C/-/-/CDT1B/PLP3B/-/PANS1/-/CYCA2-3/CYCD3-1/CYCA2-4/MKK6/CYCA3-1/BUB1/DRP5A/-/MSH3/CYCB2-1/HTR12/JASON/DMC1/-/-/DRP3A/-/TIO/CYCB1-1/FIGL1/-/BUB3.1/UBC20/TOP3A/APC6/B'BETA/BUB3.2/RAD51/MEE43/PYM/CDT1A/KIN12A	62	3	AT4G40020/AT4G33650/AT3G09880	59	AT1G35530/AT2G33400/AT4G35620/AT5G06150/AT1G44110/AT5G51600/AT2G32590/AT1G03780/AT3G23890/AT5G01630/AT5G48600/AT1G20610/AT3G23670/AT2G26760/AT2G24490/AT2G33560/AT1G76310/AT4G03270/AT5G35520/AT3G11520/AT3G25980/AT4G21270/AT1G20720/AT4G24710/AT3G54710/AT5G66410/AT2G33793/AT3G14190/AT4G15890/AT1G15570/AT4G34160/AT1G80370/AT5G56580/AT5G43080/AT2G20635/AT1G53140/AT1G14630/AT4G25540/AT2G17620/AT1G01370…
BP	GO:0007018	microtubule-based movement	28/1440	67/19300	7.23E-15	1.87E-12	AT1G18370/AT4G26660/AT3G19050/AT5G55520/AT2G28620/AT1G20060/AT3G44050/AT2G36200/AT4G14330/AT5G66310/AT3G23670/AT5G23910/AT4G21270/AT3G20150/AT1G72250/AT3G17360/AT2G22610/AT4G05190/AT5G60930/AT3G10310/AT3G10180/AT2G47500/AT5G33300/AT5G54670/AT1G63640/AT4G14150/AT1G59540/AT5G02370	KIN7A/-/KIN12D/-/-/-/KIN12E/-/KIN10A/KIN7H/KIN12B/-/KIN14C/KIN12F/-/POK1/-/KIN14D/-/-/KIN7O/KIN14I/-/KIN14N/-/KIN12A/KIN7N/-	28	0		28	AT1G18370/AT4G26660/AT3G19050/AT5G55520/AT2G28620/AT1G20060/AT3G44050/AT2G36200/AT4G14330/AT5G66310/AT3G23670/AT5G23910/AT4G21270/AT3G20150/AT1G72250/AT3G17360/AT2G22610/AT4G05190/AT5G60930/AT3G10310/AT3G10180/AT2G47500/AT5G33300/AT5G54670/AT1G63640/AT4G14150/AT1G59540/AT5G02370
BP	GO:0006928	movement of cell or subcellular component	33/1440	99/19300	6.98E-14	1.61E-11	AT1G18370/AT4G26660/AT3G19050/AT5G55520/AT2G28620/AT1G20060/AT3G44050/AT2G36200/AT4G14330/AT5G66310/AT3G23670/AT5G23910/AT4G21270/AT3G20150/AT1G72250/AT3G17360/AT2G22610/AT4G05190/AT5G60930/AT4G28950/AT2G44690/AT3G10310/AT3G10180/AT2G47500/AT5G33300/AT5G54670/AT4G27370/AT1G04160/AT5G43900/AT1G63640/AT4G14150/AT1G59540/AT5G02370	KIN7A/-/KIN12D/-/-/-/KIN12E/-/KIN10A/KIN7H/KIN12B/-/KIN14C/KIN12F/-/POK1/-/KIN14D/-/ARAC7/ARAC9/-/KIN7O/KIN14I/-/KIN14N/VIIIB/XI-B/MYA2/-/KIN12A/KIN7N/-	33	1	AT5G43900	32	AT1G18370/AT4G26660/AT3G19050/AT5G55520/AT2G28620/AT1G20060/AT3G44050/AT2G36200/AT4G14330/AT5G66310/AT3G23670/AT5G23910/AT4G21270/AT3G20150/AT1G72250/AT3G17360/AT2G22610/AT4G05190/AT5G60930/AT4G28950/AT2G44690/AT3G10310/AT3G10180/AT2G47500/AT5G33300/AT5G54670/AT4G27370/AT1G04160/AT1G63640/AT4G14150/AT1G59540/AT5G02370
BP	GO:0010564	regulation of cell cycle process	42/1440	164/19300	7.80E-13	1.62E-10	AT1G35530/AT4G35620/AT5G06150/AT1G44110/AT2G25880/AT1G03780/AT5G01630/AT1G76540/AT1G20610/AT2G26760/AT2G33560/AT1G76310/AT4G03270/AT5G11510/AT3G11520/AT3G25980/AT3G54180/AT4G24710/AT3G14190/AT1G15570/AT5G15510/AT4G34160/AT4G21070/AT1G80370/AT5G43080/AT2G20635/AT2G38620/AT2G17620/AT4G32830/AT1G04020/AT5G05510/AT1G20930/AT4G12620/AT4G37490/AT3G27120/AT3G19590/AT3G25100/AT1G50490/AT1G78770/AT1G49910…	-/CYCB2-2/CYCB1-2/CYCA1-1/AtAUR2/TPX2/BRCA2B/CDKB2-1/CYCB2-3/CYCB1-4/BUBR1/CYCB2;4/CYCD6-1/MYB3R4/CYCB1-3/MAD2/CDKB1-1/-/PANS1/CYCA2-3/-/CYCD3-1/BRCA1/CYCA2-4/CYCA3-1/BUB1/CDKB1-2/CYCB2-1/AUR1/ATBARD1/-/CDKB2-2/ORC1B/CYCB1-1/FIGL1/BUB3.1/CDC45/UBC20/APC6/BUB3.2/MEE43/E2FE	42	0		42	AT1G35530/AT4G35620/AT5G06150/AT1G44110/AT2G25880/AT1G03780/AT5G01630/AT1G76540/AT1G20610/AT2G26760/AT2G33560/AT1G76310/AT4G03270/AT5G11510/AT3G11520/AT3G25980/AT3G54180/AT4G24710/AT3G14190/AT1G15570/AT5G15510/AT4G34160/AT4G21070/AT1G80370/AT5G43080/AT2G20635/AT2G38620/AT2G17620/AT4G32830/AT1G04020/AT5G05510/AT1G20930/AT4G12620/AT4G37490/AT3G27120/AT3G19590/AT3G25100/AT1G50490/AT1G78770/AT1G49910…
BP	GO:0071103	DNA conformation change	42/1440	165/19300	9.73E-13	1.83E-10	AT1G35530/AT5G66750/AT2G32590/AT3G27360/AT4G02060/AT3G23890/AT5G48600/AT1G57820/AT2G24490/AT5G10390/AT5G44635/AT3G46320/AT5G10400/AT1G20720/AT5G59910/AT5G59690/AT2G16440/AT2G28740/AT1G09200/AT3G45930/AT3G46030/AT4G15890/AT5G22880/AT3G53730/AT5G65360/AT2G07690/AT5G61000/AT5G08020/AT1G01370/AT5G62410/AT1G65470/AT3G05740/AT3G23700/AT1G07820/AT5G64630/AT1G07790/AT5G63920/AT5G27680/AT5G45400/AT3G57300…	-/DDM1/CAPH/HTR2/MCM7/TOP2/ATSMC3/ORTH2/RPA2A/HTR2/MCM6/-/HTR2/-/HTB4/-/MCM4/HIS4/HTR2/-/HTB11/-/H2B/-/HTR2/MCM5/RPA1D/RPA1B/HTR12/SMC2-1/FAS1/RECQL1/-/-/FAS2/HTB1/TOP3A/RECQSIM/RPA1C/INO80/SRS2/-	42	2	AT3G23700/AT3G57300	40	AT1G35530/AT5G66750/AT2G32590/AT3G27360/AT4G02060/AT3G23890/AT5G48600/AT1G57820/AT2G24490/AT5G10390/AT5G44635/AT3G46320/AT5G10400/AT1G20720/AT5G59910/AT5G59690/AT2G16440/AT2G28740/AT1G09200/AT3G45930/AT3G46030/AT4G15890/AT5G22880/AT3G53730/AT5G65360/AT2G07690/AT5G61000/AT5G08020/AT1G01370/AT5G62410/AT1G65470/AT3G05740/AT1G07820/AT5G64630/AT1G07790/AT5G63920/AT5G27680/AT5G45400/AT4G25120/AT5G08110
BP	GO:0051321	meiotic cell cycle	46/1440	194/19300	1.27E-12	2.20E-10	AT1G35530/AT2G33400/AT3G23890/AT5G01630/AT5G48600/AT3G23670/AT2G24490/AT2G33560/AT4G40020/AT5G35520/AT4G21270/AT1G20720/AT4G24710/AT2G33793/AT3G14190/AT4G15890/AT5G18700/AT5G56580/AT5G61000/AT2G20635/AT1G14630/AT5G08020/AT4G25540/AT1G01370/AT5G62410/AT1G06660/AT3G22880/AT4G14970/AT5G05510/AT4G27595/AT1G34355/AT1G50240/AT3G27120/AT1G65010/AT3G19590/AT3G25100/AT5G46700/AT5G63920/AT3G09880/AT1G49910…	-/-/TOP2/BRCA2B/ATSMC3/KIN12B/RPA2A/BUBR1/-/MIS12/KIN14C/-/-/-/PANS1/-/RUK/MKK6/RPA1D/BUB1/-/RPA1B/MSH3/HTR12/SMC2-1/JASON/DMC1/-/-/-/PS1/TIO/FIGL1/-/BUB3.1/CDC45/TRN2/TOP3A/B'BETA/BUB3.2/RAD51/MEE43/RPA1C/AGP18/MCC1/KIN12A	46	2	AT4G40020/AT3G09880	44	AT1G35530/AT2G33400/AT3G23890/AT5G01630/AT5G48600/AT3G23670/AT2G24490/AT2G33560/AT5G35520/AT4G21270/AT1G20720/AT4G24710/AT2G33793/AT3G14190/AT4G15890/AT5G18700/AT5G56580/AT5G61000/AT2G20635/AT1G14630/AT5G08020/AT4G25540/AT1G01370/AT5G62410/AT1G06660/AT3G22880/AT4G14970/AT5G05510/AT4G27595/AT1G34355/AT1G50240/AT3G27120/AT1G65010/AT3G19590/AT3G25100/AT5G46700/AT5G63920/AT1G49910/AT5G20850/AT4G00020…
BP	GO:0006261	DNA-dependent DNA replication	40/1440	154/19300	1.67E-12	2.67E-10	AT1G35530/AT1G14460/AT4G02060/AT5G01630/AT2G24490/AT5G11510/AT5G44635/AT1G07370/AT2G16440/AT4G16970/AT5G16690/AT5G22110/AT3G54180/AT3G54710/AT1G15570/AT2G29570/AT2G07690/AT5G61000/AT2G38620/AT5G08020/AT4G25540/AT3G05740/AT2G40550/AT5G67100/AT5G41880/AT4G12620/AT1G67320/AT3G25100/AT4G38600/AT1G78770/AT5G20850/AT5G27680/AT2G20980/AT4G00020/AT2G42260/AT5G13060/AT5G45400/AT2G31270/AT3G48160/AT3G54750	-/-/MCM7/BRCA2B/RPA2A/MYB3R4/MCM6/PCNA/MCM4/-/ORC3/DPB2/CDKB1-1/CDT1B/CYCA2-3/PCNA2/MCM5/RPA1D/CDKB1-2/RPA1B/MSH3/RECQL1/ETG1/POLA/POLA3/ORC1B/-/CDC45/UPL3/APC6/RAD51/RECQSIM/MCM10/MEE43/PYM/ABAP1/RPA1C/CDT1A/E2FE/-	40	1	AT4G38600	39	AT1G35530/AT1G14460/AT4G02060/AT5G01630/AT2G24490/AT5G11510/AT5G44635/AT1G07370/AT2G16440/AT4G16970/AT5G16690/AT5G22110/AT3G54180/AT3G54710/AT1G15570/AT2G29570/AT2G07690/AT5G61000/AT2G38620/AT5G08020/AT4G25540/AT3G05740/AT2G40550/AT5G67100/AT5G41880/AT4G12620/AT1G67320/AT3G25100/AT1G78770/AT5G20850/AT5G27680/AT2G20980/AT4G00020/AT2G42260/AT5G13060/AT5G45400/AT2G31270/AT3G48160/AT3G54750
BP	GO:0044770	cell cycle phase transition	30/1440	95/19300	4.63E-12	6.84E-10	AT4G35620/AT5G06150/AT1G44110/AT1G76540/AT1G20610/AT2G26760/AT2G33560/AT1G76310/AT4G03270/AT3G11520/AT3G25980/AT3G54180/AT1G15570/AT4G34160/AT1G80370/AT1G16330/AT5G43080/AT2G20635/AT2G38620/AT2G17620/AT5G05510/AT1G20930/AT4G12620/AT4G37490/AT3G19590/AT3G25100/AT3G18730/AT1G50490/AT1G78770/AT1G49910	CYCB2-2/CYCB1-2/CYCA1-1/CDKB2-1/CYCB2-3/CYCB1-4/BUBR1/CYCB2;4/CYCD6-1/CYCB1-3/MAD2/CDKB1-1/CYCA2-3/CYCD3-1/CYCA2-4/CYCB3;1/CYCA3-1/BUB1/CDKB1-2/CYCB2-1/-/CDKB2-2/ORC1B/CYCB1-1/BUB3.1/CDC45/TSK/UBC20/APC6/BUB3.2	30	0		30	AT4G35620/AT5G06150/AT1G44110/AT1G76540/AT1G20610/AT2G26760/AT2G33560/AT1G76310/AT4G03270/AT3G11520/AT3G25980/AT3G54180/AT1G15570/AT4G34160/AT1G80370/AT1G16330/AT5G43080/AT2G20635/AT2G38620/AT2G17620/AT5G05510/AT1G20930/AT4G12620/AT4G37490/AT3G19590/AT3G25100/AT3G18730/AT1G50490/AT1G78770/AT1G49910
BP	GO:0051783	regulation of nuclear division	29/1440	93/19300	1.49E-11	2.06E-09	AT1G35530/AT4G35620/AT5G06150/AT1G44110/AT5G01630/AT1G20610/AT2G26760/AT2G33560/AT1G76310/AT4G03270/AT3G11520/AT3G25980/AT4G24710/AT3G14190/AT1G15570/AT4G34160/AT1G80370/AT5G43080/AT2G20635/AT2G17620/AT5G05510/AT4G37490/AT3G27120/AT3G19590/AT1G50490/AT1G78770/AT1G49910/AT4G00020/AT2G42260	-/CYCB2-2/CYCB1-2/CYCA1-1/BRCA2B/CYCB2-3/CYCB1-4/BUBR1/CYCB2;4/CYCD6-1/CYCB1-3/MAD2/-/PANS1/CYCA2-3/CYCD3-1/CYCA2-4/CYCA3-1/BUB1/CYCB2-1/-/CYCB1-1/FIGL1/BUB3.1/UBC20/APC6/BUB3.2/MEE43/PYM	29	0		29	AT1G35530/AT4G35620/AT5G06150/AT1G44110/AT5G01630/AT1G20610/AT2G26760/AT2G33560/AT1G76310/AT4G03270/AT3G11520/AT3G25980/AT4G24710/AT3G14190/AT1G15570/AT4G34160/AT1G80370/AT5G43080/AT2G20635/AT2G17620/AT5G05510/AT4G37490/AT3G27120/AT3G19590/AT1G50490/AT1G78770/AT1G49910/AT4G00020/AT2G42260
BP	GO:0044772	mitotic cell cycle phase transition	28/1440	89/19300	2.63E-11	3.40E-09	AT4G35620/AT5G06150/AT1G44110/AT1G76540/AT1G20610/AT2G26760/AT2G33560/AT1G76310/AT4G03270/AT3G11520/AT3G25980/AT1G15570/AT4G34160/AT1G80370/AT1G16330/AT5G43080/AT2G20635/AT2G17620/AT5G05510/AT1G20930/AT4G12620/AT4G37490/AT3G19590/AT3G25100/AT3G18730/AT1G50490/AT1G78770/AT1G49910	CYCB2-2/CYCB1-2/CYCA1-1/CDKB2-1/CYCB2-3/CYCB1-4/BUBR1/CYCB2;4/CYCD6-1/CYCB1-3/MAD2/CYCA2-3/CYCD3-1/CYCA2-4/CYCB3;1/CYCA3-1/BUB1/CYCB2-1/-/CDKB2-2/ORC1B/CYCB1-1/BUB3.1/CDC45/TSK/UBC20/APC6/BUB3.2	28	0		28	AT4G35620/AT5G06150/AT1G44110/AT1G76540/AT1G20610/AT2G26760/AT2G33560/AT1G76310/AT4G03270/AT3G11520/AT3G25980/AT1G15570/AT4G34160/AT1G80370/AT1G16330/AT5G43080/AT2G20635/AT2G17620/AT5G05510/AT1G20930/AT4G12620/AT4G37490/AT3G19590/AT3G25100/AT3G18730/AT1G50490/AT1G78770/AT1G49910
BP	GO:0006260	DNA replication	43/1440	189/19300	2.94E-11	3.58E-09	AT1G35530/AT3G52630/AT1G14460/AT4G02060/AT5G01630/AT2G24490/AT5G11510/AT5G44635/AT1G07370/AT2G16440/AT4G16970/AT5G16690/AT5G22110/AT3G54180/AT3G54710/AT2G37560/AT1G15570/AT2G29570/AT2G07690/AT5G61000/AT2G38620/AT5G08020/AT4G25540/AT1G65470/AT3G05740/AT2G40550/AT5G67100/AT5G41880/AT4G12620/AT1G67320/AT3G25100/AT4G38600/AT1G78770/AT5G20850/AT5G27680/AT2G20980/AT4G00020/AT2G42260/AT5G13060/AT5G45400…	-/RPA3A/-/MCM7/BRCA2B/RPA2A/MYB3R4/MCM6/PCNA/MCM4/-/ORC3/DPB2/CDKB1-1/CDT1B/ORC2/CYCA2-3/PCNA2/MCM5/RPA1D/CDKB1-2/RPA1B/MSH3/FAS1/RECQL1/ETG1/POLA/POLA3/ORC1B/-/CDC45/UPL3/APC6/RAD51/RECQSIM/MCM10/MEE43/PYM/ABAP1/RPA1C/CDT1A/E2FE/-	43	1	AT4G38600	42	AT1G35530/AT3G52630/AT1G14460/AT4G02060/AT5G01630/AT2G24490/AT5G11510/AT5G44635/AT1G07370/AT2G16440/AT4G16970/AT5G16690/AT5G22110/AT3G54180/AT3G54710/AT2G37560/AT1G15570/AT2G29570/AT2G07690/AT5G61000/AT2G38620/AT5G08020/AT4G25540/AT1G65470/AT3G05740/AT2G40550/AT5G67100/AT5G41880/AT4G12620/AT1G67320/AT3G25100/AT1G78770/AT5G20850/AT5G27680/AT2G20980/AT4G00020/AT2G42260/AT5G13060/AT5G45400/AT2G31270…
BP	GO:0033260	nuclear DNA replication	13/1440	19/19300	3.74E-11	4.30E-09	AT4G02060/AT5G01630/AT5G44635/AT2G16440/AT5G16690/AT3G54710/AT2G07690/AT5G67100/AT3G25100/AT5G20850/AT4G00020/AT2G31270/AT3G54750	MCM7/BRCA2B/MCM6/MCM4/ORC3/CDT1B/MCM5/POLA/CDC45/RAD51/MEE43/CDT1A/-	13	0		13	AT4G02060/AT5G01630/AT5G44635/AT2G16440/AT5G16690/AT3G54710/AT2G07690/AT5G67100/AT3G25100/AT5G20850/AT4G00020/AT2G31270/AT3G54750
BP	GO:0065004	protein-DNA complex assembly	33/1440	123/19300	5.72E-11	6.24E-09	AT3G27360/AT4G02060/AT1G57820/AT5G10390/AT5G35520/AT5G44635/AT3G46320/AT5G10400/AT5G59910/AT5G59690/AT2G16440/AT2G28740/AT1G09200/AT3G45930/AT5G16690/AT3G54710/AT3G46030/AT5G22880/AT3G53730/AT5G65360/AT2G07690/AT1G01370/AT1G65470/AT3G22880/AT1G04020/AT1G32750/AT1G07820/AT5G64630/AT1G07790/AT3G25100/AT5G20850/AT2G31270/AT2G02955	HTR2/MCM7/ORTH2/HTR2/MIS12/MCM6/-/HTR2/HTB4/-/MCM4/HIS4/HTR2/-/ORC3/CDT1B/HTB11/H2B/-/HTR2/MCM5/HTR12/FAS1/DMC1/ATBARD1/TAF1/-/FAS2/HTB1/CDC45/RAD51/CDT1A/MEE12	33	2	AT1G32750/AT2G02955	31	AT3G27360/AT4G02060/AT1G57820/AT5G10390/AT5G35520/AT5G44635/AT3G46320/AT5G10400/AT5G59910/AT5G59690/AT2G16440/AT2G28740/AT1G09200/AT3G45930/AT5G16690/AT3G54710/AT3G46030/AT5G22880/AT3G53730/AT5G65360/AT2G07690/AT1G01370/AT1G65470/AT3G22880/AT1G04020/AT1G07820/AT5G64630/AT1G07790/AT3G25100/AT5G20850/AT2G31270
BP	GO:0051726	regulation of cell cycle	59/1440	320/19300	7.44E-11	7.70E-09	AT1G35530/AT4G35620/AT5G06150/AT1G44110/AT2G25880/AT1G03780/AT3G23890/AT5G01630/AT1G76540/AT1G20610/AT2G26760/AT2G24490/AT2G33560/AT3G06030/AT1G76310/AT1G09600/AT4G03270/AT5G11510/AT3G11520/AT3G25980/AT1G07370/AT3G54180/AT4G24710/AT3G54710/AT3G14190/AT1G15570/AT5G15510/AT4G34160/AT4G21070/AT1G80370/AT2G27970/AT1G16330/AT5G56580/AT5G43080/AT2G20635/AT2G38620/AT2G17620/AT4G32830/AT1G65470/AT1G04020…	-/CYCB2-2/CYCB1-2/CYCA1-1/AtAUR2/TPX2/TOP2/BRCA2B/CDKB2-1/CYCB2-3/CYCB1-4/RPA2A/BUBR1/ANP3/CYCB2;4/-/CYCD6-1/MYB3R4/CYCB1-3/MAD2/PCNA/CDKB1-1/-/CDT1B/PANS1/CYCA2-3/-/CYCD3-1/BRCA1/CYCA2-4/CKS2/CYCB3;1/MKK6/CYCA3-1/BUB1/CDKB1-2/CYCB2-1/AUR1/FAS1/ATBARD1/-/CDKD-1/-/CDKB2-2/ATRAD9/ORC1B/CYCB1-1/FIGL1/BUB3.1/CDC45/UBC20/APC6/BUB3.2/-/MEE43/-/CDT1A/E2FE/TCTP1	59	2	AT1G67580/AT3G16640	57	AT1G35530/AT4G35620/AT5G06150/AT1G44110/AT2G25880/AT1G03780/AT3G23890/AT5G01630/AT1G76540/AT1G20610/AT2G26760/AT2G24490/AT2G33560/AT3G06030/AT1G76310/AT1G09600/AT4G03270/AT5G11510/AT3G11520/AT3G25980/AT1G07370/AT3G54180/AT4G24710/AT3G54710/AT3G14190/AT1G15570/AT5G15510/AT4G34160/AT4G21070/AT1G80370/AT2G27970/AT1G16330/AT5G56580/AT5G43080/AT2G20635/AT2G38620/AT2G17620/AT4G32830/AT1G65470/AT1G04020…
BP	GO:0000725	recombinational repair	28/1440	94/19300	1.12E-10	1.10E-08	AT1G35530/AT4G02060/AT5G01630/AT2G24490/AT5G44635/AT2G16440/AT4G16970/AT3G48670/AT4G21070/AT2G07690/AT5G61000/AT5G08020/AT5G45010/AT1G65470/AT3G05740/AT3G22880/AT1G04020/AT3G27120/AT5G07660/AT5G64630/AT3G25100/AT5G20850/AT5G27680/AT4G00020/AT5G45400/AT3G52115/AT4G25120/AT5G22750	-/MCM7/BRCA2B/RPA2A/MCM6/MCM4/-/IDN2/BRCA1/MCM5/RPA1D/RPA1B/DSS1(V)/FAS1/RECQL1/DMC1/ATBARD1/FIGL1/SMC6A/FAS2/CDC45/RAD51/RECQSIM/MEE43/RPA1C/GR1/SRS2/RAD5	28	1	AT5G45010	27	AT1G35530/AT4G02060/AT5G01630/AT2G24490/AT5G44635/AT2G16440/AT4G16970/AT3G48670/AT4G21070/AT2G07690/AT5G61000/AT5G08020/AT1G65470/AT3G05740/AT3G22880/AT1G04020/AT3G27120/AT5G07660/AT5G64630/AT3G25100/AT5G20850/AT5G27680/AT4G00020/AT5G45400/AT3G52115/AT4G25120/AT5G22750
BP	GO:0000724	double-strand break repair via homologous recombination	27/1440	89/19300	1.51E-10	1.42E-08	AT1G35530/AT4G02060/AT5G01630/AT2G24490/AT5G44635/AT2G16440/AT4G16970/AT3G48670/AT4G21070/AT2G07690/AT5G61000/AT5G08020/AT5G45010/AT1G65470/AT3G05740/AT3G22880/AT1G04020/AT3G27120/AT5G07660/AT5G64630/AT3G25100/AT5G20850/AT5G27680/AT4G00020/AT5G45400/AT3G52115/AT5G22750	-/MCM7/BRCA2B/RPA2A/MCM6/MCM4/-/IDN2/BRCA1/MCM5/RPA1D/RPA1B/DSS1(V)/FAS1/RECQL1/DMC1/ATBARD1/FIGL1/SMC6A/FAS2/CDC45/RAD51/RECQSIM/MEE43/RPA1C/GR1/RAD5	27	1	AT5G45010	26	AT1G35530/AT4G02060/AT5G01630/AT2G24490/AT5G44635/AT2G16440/AT4G16970/AT3G48670/AT4G21070/AT2G07690/AT5G61000/AT5G08020/AT1G65470/AT3G05740/AT3G22880/AT1G04020/AT3G27120/AT5G07660/AT5G64630/AT3G25100/AT5G20850/AT5G27680/AT4G00020/AT5G45400/AT3G52115/AT5G22750
BP	GO:0140013	meiotic nuclear division	31/1440	116/19300	2.42E-10	2.18E-08	AT1G35530/AT2G33400/AT3G23890/AT5G01630/AT3G23670/AT2G24490/AT2G33560/AT4G40020/AT4G21270/AT1G20720/AT4G24710/AT2G33793/AT3G14190/AT5G56580/AT2G20635/AT1G14630/AT4G25540/AT1G01370/AT1G06660/AT3G22880/AT4G14970/AT5G05510/AT4G27595/AT1G50240/AT3G27120/AT1G65010/AT5G63920/AT3G09880/AT5G20850/AT4G00020/AT4G14150	-/-/TOP2/BRCA2B/KIN12B/RPA2A/BUBR1/-/KIN14C/-/-/-/PANS1/MKK6/BUB1/-/MSH3/HTR12/JASON/DMC1/-/-/-/TIO/FIGL1/-/TOP3A/B'BETA/RAD51/MEE43/KIN12A	31	2	AT4G40020/AT3G09880	29	AT1G35530/AT2G33400/AT3G23890/AT5G01630/AT3G23670/AT2G24490/AT2G33560/AT4G21270/AT1G20720/AT4G24710/AT2G33793/AT3G14190/AT5G56580/AT2G20635/AT1G14630/AT4G25540/AT1G01370/AT1G06660/AT3G22880/AT4G14970/AT5G05510/AT4G27595/AT1G50240/AT3G27120/AT1G65010/AT5G63920/AT5G20850/AT4G00020/AT4G14150
BP	GO:0006310	DNA recombination	41/1440	189/19300	4.00E-10	3.45E-08	AT1G35530/AT3G52630/AT4G02060/AT3G23890/AT5G01630/AT2G24490/AT4G40020/AT5G44635/AT1G20720/AT2G16440/AT4G16970/AT3G48670/AT4G24710/AT2G33793/AT4G21070/AT2G07690/AT5G61000/AT5G08020/AT5G45010/AT4G25540/AT1G65470/AT3G05740/AT3G22880/AT1G04020/AT4G14970/AT4G27595/AT3G27120/AT5G07660/AT1G65010/AT5G64630/AT3G25100/AT5G63920/AT5G20850/AT5G27680/AT4G00020/AT5G45400/AT3G57300/AT3G52115/AT1G65070/AT4G25120…	-/RPA3A/MCM7/TOP2/BRCA2B/RPA2A/-/MCM6/-/MCM4/-/IDN2/-/-/BRCA1/MCM5/RPA1D/RPA1B/DSS1(V)/MSH3/FAS1/RECQL1/DMC1/ATBARD1/-/-/FIGL1/SMC6A/-/FAS2/CDC45/TOP3A/RAD51/RECQSIM/MEE43/RPA1C/INO80/GR1/-/SRS2/RAD5	41	4	AT4G40020/AT5G45010/AT3G57300/AT1G65070	37	AT1G35530/AT3G52630/AT4G02060/AT3G23890/AT5G01630/AT2G24490/AT5G44635/AT1G20720/AT2G16440/AT4G16970/AT3G48670/AT4G24710/AT2G33793/AT4G21070/AT2G07690/AT5G61000/AT5G08020/AT4G25540/AT1G65470/AT3G05740/AT3G22880/AT1G04020/AT4G14970/AT4G27595/AT3G27120/AT5G07660/AT1G65010/AT5G64630/AT3G25100/AT5G63920/AT5G20850/AT5G27680/AT4G00020/AT5G45400/AT3G52115/AT4G25120/AT5G22750
BP	GO:0071824	protein-DNA complex subunit organization	34/1440	142/19300	8.15E-10	6.75E-08	AT3G27360/AT4G02060/AT1G57820/AT5G10390/AT5G35520/AT5G44635/AT3G46320/AT5G10400/AT5G59910/AT5G59690/AT2G16440/AT2G28740/AT1G09200/AT3G45930/AT5G16690/AT3G54710/AT3G46030/AT5G22880/AT3G53730/AT5G65360/AT2G07690/AT1G01370/AT1G65470/AT3G22880/AT1G04020/AT1G32750/AT1G07820/AT5G64630/AT1G07790/AT3G25100/AT5G20850/AT2G31270/AT3G57300/AT2G02955	HTR2/MCM7/ORTH2/HTR2/MIS12/MCM6/-/HTR2/HTB4/-/MCM4/HIS4/HTR2/-/ORC3/CDT1B/HTB11/H2B/-/HTR2/MCM5/HTR12/FAS1/DMC1/ATBARD1/TAF1/-/FAS2/HTB1/CDC45/RAD51/CDT1A/INO80/MEE12	34	3	AT1G32750/AT3G57300/AT2G02955	31	AT3G27360/AT4G02060/AT1G57820/AT5G10390/AT5G35520/AT5G44635/AT3G46320/AT5G10400/AT5G59910/AT5G59690/AT2G16440/AT2G28740/AT1G09200/AT3G45930/AT5G16690/AT3G54710/AT3G46030/AT5G22880/AT3G53730/AT5G65360/AT2G07690/AT1G01370/AT1G65470/AT3G22880/AT1G04020/AT1G07820/AT5G64630/AT1G07790/AT3G25100/AT5G20850/AT2G31270
BP	GO:0000910	cytokinesis	28/1440	102/19300	9.09E-10	7.15E-08	AT1G18370/AT3G19050/AT2G28620/AT2G25880/AT5G51600/AT3G58650/AT1G02730/AT5G16910/AT5G01630/AT3G23670/AT5G11510/AT2G35190/AT3G17360/AT3G54710/AT5G66410/AT5G18700/AT5G56580/AT1G53140/AT4G32830/AT4G24010/AT1G50240/AT5G49160/AT1G09630/AT4G26760/AT4G00020/AT2G31270/AT2G25540/AT4G14150	KIN7A/KIN12D/-/AtAUR2/MAP65-3/-/CSLD5/CSLD2/BRCA2B/KIN12B/MYB3R4/NPSN11/POK1/CDT1B/PLP3B/RUK/MKK6/DRP5A/AUR1/CSLG1/TIO/DMT1/RABA2A/MAP65-2/MEE43/CDT1A/CESA10/KIN12A	28	1	AT5G16910	27	AT1G18370/AT3G19050/AT2G28620/AT2G25880/AT5G51600/AT3G58650/AT1G02730/AT5G01630/AT3G23670/AT5G11510/AT2G35190/AT3G17360/AT3G54710/AT5G66410/AT5G18700/AT5G56580/AT1G53140/AT4G32830/AT4G24010/AT1G50240/AT5G49160/AT1G09630/AT4G26760/AT4G00020/AT2G31270/AT2G25540/AT4G14150
BP	GO:0007346	regulation of mitotic cell cycle	39/1440	179/19300	9.32E-10	7.15E-08	AT4G35620/AT5G06150/AT1G44110/AT1G03780/AT3G23890/AT5G01630/AT1G76540/AT1G20610/AT2G26760/AT2G33560/AT3G06030/AT1G76310/AT4G03270/AT3G11520/AT3G25980/AT3G14190/AT1G15570/AT5G15510/AT4G34160/AT1G80370/AT2G27970/AT5G56580/AT5G43080/AT2G20635/AT2G17620/AT4G14970/AT5G05510/AT1G20930/AT3G05480/AT4G12620/AT4G37490/AT3G19590/AT3G25100/AT1G50490/AT1G78770/AT1G49910/AT1G67580/AT4G00020/AT3G16640	CYCB2-2/CYCB1-2/CYCA1-1/TPX2/TOP2/BRCA2B/CDKB2-1/CYCB2-3/CYCB1-4/BUBR1/ANP3/CYCB2;4/CYCD6-1/CYCB1-3/MAD2/PANS1/CYCA2-3/-/CYCD3-1/CYCA2-4/CKS2/MKK6/CYCA3-1/BUB1/CYCB2-1/-/-/CDKB2-2/ATRAD9/ORC1B/CYCB1-1/BUB3.1/CDC45/UBC20/APC6/BUB3.2/-/MEE43/TCTP1	39	2	AT1G67580/AT3G16640	37	AT4G35620/AT5G06150/AT1G44110/AT1G03780/AT3G23890/AT5G01630/AT1G76540/AT1G20610/AT2G26760/AT2G33560/AT3G06030/AT1G76310/AT4G03270/AT3G11520/AT3G25980/AT3G14190/AT1G15570/AT5G15510/AT4G34160/AT1G80370/AT2G27970/AT5G56580/AT5G43080/AT2G20635/AT2G17620/AT4G14970/AT5G05510/AT1G20930/AT3G05480/AT4G12620/AT4G37490/AT3G19590/AT3G25100/AT1G50490/AT1G78770/AT1G49910/AT4G00020
BP	GO:1903046	meiotic cell cycle process	36/1440	159/19300	1.36E-09	1.00E-07	AT1G35530/AT2G33400/AT3G23890/AT5G01630/AT3G23670/AT2G24490/AT2G33560/AT4G40020/AT4G21270/AT1G20720/AT4G24710/AT2G33793/AT3G14190/AT4G15890/AT5G18700/AT5G56580/AT2G20635/AT1G14630/AT4G25540/AT1G01370/AT1G06660/AT3G22880/AT4G14970/AT5G05510/AT4G27595/AT1G50240/AT3G27120/AT1G65010/AT3G25100/AT5G46700/AT5G63920/AT3G09880/AT5G20850/AT4G00020/AT4G37450/AT4G14150	-/-/TOP2/BRCA2B/KIN12B/RPA2A/BUBR1/-/KIN14C/-/-/-/PANS1/-/RUK/MKK6/BUB1/-/MSH3/HTR12/JASON/DMC1/-/-/-/TIO/FIGL1/-/CDC45/TRN2/TOP3A/B'BETA/RAD51/MEE43/AGP18/KIN12A	36	2	AT4G40020/AT3G09880	34	AT1G35530/AT2G33400/AT3G23890/AT5G01630/AT3G23670/AT2G24490/AT2G33560/AT4G21270/AT1G20720/AT4G24710/AT2G33793/AT3G14190/AT4G15890/AT5G18700/AT5G56580/AT2G20635/AT1G14630/AT4G25540/AT1G01370/AT1G06660/AT3G22880/AT4G14970/AT5G05510/AT4G27595/AT1G50240/AT3G27120/AT1G65010/AT3G25100/AT5G46700/AT5G63920/AT5G20850/AT4G00020/AT4G37450/AT4G14150
BP	GO:0007010	cytoskeleton organization	50/1440	283/19300	9.10E-09	6.50E-07	AT3G19050/AT2G28620/AT2G25880/AT5G51600/AT5G67270/AT3G58650/AT1G03780/AT3G23670/AT2G29890/AT3G06030/AT2G44190/AT4G21270/AT4G21820/AT1G75780/AT5G12250/AT5G62700/AT1G04820/AT5G66410/AT2G40820/AT4G05190/AT5G60930/AT3G60840/AT5G55400/AT5G15510/AT5G18700/AT4G28950/AT2G44690/AT4G05520/AT2G03680/AT1G50010/AT4G32830/AT2G34150/AT4G26470/AT2G24070/AT3G27120/AT2G43800/AT5G54670/AT3G20860/AT5G49430/AT1G04160…	KIN12D/-/AtAUR2/MAP65-3/EB1C/-/TPX2/KIN12B/VLN1/ANP3/EDE1/KIN14C/-/TUBB1/TUBB6/TUBB3/TUBA4/PLP3B/-/KIN14D/-/MAP65-4/FIM3/-/RUK/ARAC7/ARAC9/EHD2/SPR1/TUBA4/AUR1/SCAR1/-/QWRF4/FIGL1/FH2/KIN14N/NEK6/-/XI-B/MYA2/ACT1/MAP65-2/FIM2/CDC48D/KIN12A/TCTP1/VHA-B1/-/ACT1	50	6	AT4G26470/AT5G49430/AT5G43900/AT3G53230/AT3G16640/AT1G76030	44	AT3G19050/AT2G28620/AT2G25880/AT5G51600/AT5G67270/AT3G58650/AT1G03780/AT3G23670/AT2G29890/AT3G06030/AT2G44190/AT4G21270/AT4G21820/AT1G75780/AT5G12250/AT5G62700/AT1G04820/AT5G66410/AT2G40820/AT4G05190/AT5G60930/AT3G60840/AT5G55400/AT5G15510/AT5G18700/AT4G28950/AT2G44690/AT4G05520/AT2G03680/AT1G50010/AT4G32830/AT2G34150/AT2G24070/AT3G27120/AT2G43800/AT5G54670/AT3G20860/AT1G04160/AT3G53750/AT4G26760…
BP	GO:0006302	double-strand break repair	31/1440	135/19300	1.31E-08	9.02E-07	AT1G35530/AT4G02060/AT5G01630/AT2G24490/AT5G44635/AT1G20720/AT2G16440/AT4G16970/AT3G48670/AT4G21070/AT2G07690/AT5G61000/AT5G08020/AT5G45010/AT1G65470/AT3G05740/AT3G22880/AT1G04020/AT5G67100/AT4G14970/AT3G27120/AT5G07660/AT5G64630/AT3G59550/AT3G25100/AT5G20850/AT5G27680/AT4G00020/AT5G45400/AT3G52115/AT5G22750	-/MCM7/BRCA2B/RPA2A/MCM6/-/MCM4/-/IDN2/BRCA1/MCM5/RPA1D/RPA1B/DSS1(V)/FAS1/RECQL1/DMC1/ATBARD1/POLA/-/FIGL1/SMC6A/FAS2/SYN3/CDC45/RAD51/RECQSIM/MEE43/RPA1C/GR1/RAD5	31	1	AT5G45010	30	AT1G35530/AT4G02060/AT5G01630/AT2G24490/AT5G44635/AT1G20720/AT2G16440/AT4G16970/AT3G48670/AT4G21070/AT2G07690/AT5G61000/AT5G08020/AT1G65470/AT3G05740/AT3G22880/AT1G04020/AT5G67100/AT4G14970/AT3G27120/AT5G07660/AT5G64630/AT3G59550/AT3G25100/AT5G20850/AT5G27680/AT4G00020/AT5G45400/AT3G52115/AT5G22750
BP	GO:0007088	regulation of mitotic nuclear division	22/1440	75/19300	1.50E-08	1.00E-06	AT4G35620/AT5G06150/AT1G44110/AT1G20610/AT2G26760/AT2G33560/AT1G76310/AT4G03270/AT3G11520/AT3G25980/AT1G15570/AT4G34160/AT1G80370/AT5G43080/AT2G20635/AT2G17620/AT5G05510/AT4G37490/AT3G19590/AT1G50490/AT1G78770/AT1G49910	CYCB2-2/CYCB1-2/CYCA1-1/CYCB2-3/CYCB1-4/BUBR1/CYCB2;4/CYCD6-1/CYCB1-3/MAD2/CYCA2-3/CYCD3-1/CYCA2-4/CYCA3-1/BUB1/CYCB2-1/-/CYCB1-1/BUB3.1/UBC20/APC6/BUB3.2	22	0		22	AT4G35620/AT5G06150/AT1G44110/AT1G20610/AT2G26760/AT2G33560/AT1G76310/AT4G03270/AT3G11520/AT3G25980/AT1G15570/AT4G34160/AT1G80370/AT5G43080/AT2G20635/AT2G17620/AT5G05510/AT4G37490/AT3G19590/AT1G50490/AT1G78770/AT1G49910
BP	GO:0006323	DNA packaging	23/1440	84/19300	3.00E-08	1.94E-06	AT2G32590/AT3G27360/AT5G48600/AT1G57820/AT5G10390/AT3G46320/AT5G10400/AT5G59910/AT5G59690/AT2G28740/AT1G09200/AT3G45930/AT3G46030/AT4G15890/AT5G22880/AT3G53730/AT5G65360/AT1G01370/AT5G62410/AT1G65470/AT1G07820/AT5G64630/AT1G07790	CAPH/HTR2/ATSMC3/ORTH2/HTR2/-/HTR2/HTB4/-/HIS4/HTR2/-/HTB11/-/H2B/-/HTR2/HTR12/SMC2-1/FAS1/-/FAS2/HTB1	23	0		23	AT2G32590/AT3G27360/AT5G48600/AT1G57820/AT5G10390/AT3G46320/AT5G10400/AT5G59910/AT5G59690/AT2G28740/AT1G09200/AT3G45930/AT3G46030/AT4G15890/AT5G22880/AT3G53730/AT5G65360/AT1G01370/AT5G62410/AT1G65470/AT1G07820/AT5G64630/AT1G07790
BP	GO:0033043	regulation of organelle organization	50/1440	297/19300	4.58E-08	2.82E-06	AT1G35530/AT4G35620/AT5G06150/AT1G44110/AT5G66750/AT5G67270/AT1G03780/AT5G01630/AT1G57820/AT1G20610/AT2G26760/AT2G29890/AT2G33560/AT1G76310/AT4G03270/AT1G02620/AT3G11520/AT3G25980/AT4G24710/AT3G14190/AT1G15570/AT5G15510/AT4G34160/AT4G28950/AT2G44690/AT4G21070/AT1G80370/AT4G05520/AT2G36490/AT5G43080/AT2G20635/AT2G17620/AT2G34150/AT1G04020/AT4G36270/AT5G05510/AT4G37490/AT3G27120/AT3G19590/AT2G43800…	-/CYCB2-2/CYCB1-2/CYCA1-1/DDM1/EB1C/TPX2/BRCA2B/ORTH2/CYCB2-3/CYCB1-4/VLN1/BUBR1/CYCB2;4/CYCD6-1/-/CYCB1-3/MAD2/-/PANS1/CYCA2-3/-/CYCD3-1/ARAC7/ARAC9/BRCA1/CYCA2-4/EHD2/ROS1/CYCA3-1/BUB1/CYCB2-1/SCAR1/ATBARD1/-/-/CYCB1-1/FIGL1/BUB3.1/FH2/CDC45/UBC20/APC6/BUB3.2/MEE43/PYM/DMS3/CID4/TCTP1/VHA-B1	50	4	AT1G02620/AT3G14010/AT3G16640/AT1G76030	46	AT1G35530/AT4G35620/AT5G06150/AT1G44110/AT5G66750/AT5G67270/AT1G03780/AT5G01630/AT1G57820/AT1G20610/AT2G26760/AT2G29890/AT2G33560/AT1G76310/AT4G03270/AT3G11520/AT3G25980/AT4G24710/AT3G14190/AT1G15570/AT5G15510/AT4G34160/AT4G28950/AT2G44690/AT4G21070/AT1G80370/AT4G05520/AT2G36490/AT5G43080/AT2G20635/AT2G17620/AT2G34150/AT1G04020/AT4G36270/AT5G05510/AT4G37490/AT3G27120/AT3G19590/AT2G43800/AT3G25100…
BP	GO:0044786	cell cycle DNA replication	21/1440	73/19300	4.63E-08	2.82E-06	AT4G02060/AT5G01630/AT5G11510/AT5G44635/AT2G16440/AT5G16690/AT3G54180/AT3G54710/AT1G15570/AT2G07690/AT2G38620/AT5G67100/AT3G25100/AT4G38600/AT1G78770/AT5G20850/AT4G00020/AT2G42260/AT2G31270/AT3G48160/AT3G54750	MCM7/BRCA2B/MYB3R4/MCM6/MCM4/ORC3/CDKB1-1/CDT1B/CYCA2-3/MCM5/CDKB1-2/POLA/CDC45/UPL3/APC6/RAD51/MEE43/PYM/CDT1A/E2FE/-	21	1	AT4G38600	20	AT4G02060/AT5G01630/AT5G11510/AT5G44635/AT2G16440/AT5G16690/AT3G54180/AT3G54710/AT1G15570/AT2G07690/AT2G38620/AT5G67100/AT3G25100/AT1G78770/AT5G20850/AT4G00020/AT2G42260/AT2G31270/AT3G48160/AT3G54750
BP	GO:0045787	positive regulation of cell cycle	23/1440	88/19300	7.72E-08	4.57E-06	AT4G35620/AT5G06150/AT1G44110/AT5G01630/AT1G20610/AT2G26760/AT1G76310/AT4G03270/AT3G11520/AT3G14190/AT1G15570/AT4G34160/AT4G21070/AT1G80370/AT2G27970/AT5G43080/AT2G17620/AT1G65470/AT1G04020/AT4G37490/AT3G25100/AT1G78770/AT4G00020	CYCB2-2/CYCB1-2/CYCA1-1/BRCA2B/CYCB2-3/CYCB1-4/CYCB2;4/CYCD6-1/CYCB1-3/PANS1/CYCA2-3/CYCD3-1/BRCA1/CYCA2-4/CKS2/CYCA3-1/CYCB2-1/FAS1/ATBARD1/CYCB1-1/CDC45/APC6/MEE43	23	0		23	AT4G35620/AT5G06150/AT1G44110/AT5G01630/AT1G20610/AT2G26760/AT1G76310/AT4G03270/AT3G11520/AT3G14190/AT1G15570/AT4G34160/AT4G21070/AT1G80370/AT2G27970/AT5G43080/AT2G17620/AT1G65470/AT1G04020/AT4G37490/AT3G25100/AT1G78770/AT4G00020
BP	GO:0140014	mitotic nuclear division	29/1440	133/19300	1.27E-07	7.30E-06	AT4G35620/AT5G06150/AT1G44110/AT2G32590/AT1G03780/AT5G48600/AT1G20610/AT2G26760/AT2G33560/AT1G76310/AT4G03270/AT5G35520/AT3G11520/AT3G25980/AT3G54710/AT4G15890/AT1G15570/AT4G34160/AT1G80370/AT5G43080/AT2G20635/AT2G17620/AT5G05510/AT4G37490/AT3G19590/AT1G50490/AT1G78770/AT1G49910/AT2G31270	CYCB2-2/CYCB1-2/CYCA1-1/CAPH/TPX2/ATSMC3/CYCB2-3/CYCB1-4/BUBR1/CYCB2;4/CYCD6-1/MIS12/CYCB1-3/MAD2/CDT1B/-/CYCA2-3/CYCD3-1/CYCA2-4/CYCA3-1/BUB1/CYCB2-1/-/CYCB1-1/BUB3.1/UBC20/APC6/BUB3.2/CDT1A	29	0		29	AT4G35620/AT5G06150/AT1G44110/AT2G32590/AT1G03780/AT5G48600/AT1G20610/AT2G26760/AT2G33560/AT1G76310/AT4G03270/AT5G35520/AT3G11520/AT3G25980/AT3G54710/AT4G15890/AT1G15570/AT4G34160/AT1G80370/AT5G43080/AT2G20635/AT2G17620/AT5G05510/AT4G37490/AT3G19590/AT1G50490/AT1G78770/AT1G49910/AT2G31270
BP	GO:0031497	chromatin assembly	19/1440	65/19300	1.52E-07	8.49E-06	AT3G27360/AT1G57820/AT5G10390/AT3G46320/AT5G10400/AT5G59910/AT5G59690/AT2G28740/AT1G09200/AT3G45930/AT3G46030/AT5G22880/AT3G53730/AT5G65360/AT1G01370/AT1G65470/AT1G07820/AT5G64630/AT1G07790	HTR2/ORTH2/HTR2/-/HTR2/HTB4/-/HIS4/HTR2/-/HTB11/H2B/-/HTR2/HTR12/FAS1/-/FAS2/HTB1	19	0		19	AT3G27360/AT1G57820/AT5G10390/AT3G46320/AT5G10400/AT5G59910/AT5G59690/AT2G28740/AT1G09200/AT3G45930/AT3G46030/AT5G22880/AT3G53730/AT5G65360/AT1G01370/AT1G65470/AT1G07820/AT5G64630/AT1G07790
BP	GO:0006334	nucleosome assembly	18/1440	60/19300	2.08E-07	1.13E-05	AT3G27360/AT5G10390/AT3G46320/AT5G10400/AT5G59910/AT5G59690/AT2G28740/AT1G09200/AT3G45930/AT3G46030/AT5G22880/AT3G53730/AT5G65360/AT1G01370/AT1G65470/AT1G07820/AT5G64630/AT1G07790	HTR2/HTR2/-/HTR2/HTB4/-/HIS4/HTR2/-/HTB11/H2B/-/HTR2/HTR12/FAS1/-/FAS2/HTB1	18	0		18	AT3G27360/AT5G10390/AT3G46320/AT5G10400/AT5G59910/AT5G59690/AT2G28740/AT1G09200/AT3G45930/AT3G46030/AT5G22880/AT3G53730/AT5G65360/AT1G01370/AT1G65470/AT1G07820/AT5G64630/AT1G07790
BP	GO:0098813	nuclear chromosome segregation	28/1440	129/19300	2.30E-07	1.22E-05	AT2G32590/AT3G23890/AT5G01630/AT5G48600/AT2G33560/AT5G35520/AT3G25980/AT4G24710/AT3G54710/AT3G14190/AT4G15890/AT2G20635/AT1G01370/AT3G22880/AT2G40550/AT4G14970/AT5G05510/AT5G07660/AT3G19590/AT3G59550/AT1G50490/AT5G63920/AT1G78770/AT3G09880/AT1G49910/AT4G00020/AT2G31270/AT1G04730	CAPH/TOP2/BRCA2B/ATSMC3/BUBR1/MIS12/MAD2/-/CDT1B/PANS1/-/BUB1/HTR12/DMC1/ETG1/-/-/SMC6A/BUB3.1/SYN3/UBC20/TOP3A/APC6/B'BETA/BUB3.2/MEE43/CDT1A/CTF18	28	1	AT3G09880	27	AT2G32590/AT3G23890/AT5G01630/AT5G48600/AT2G33560/AT5G35520/AT3G25980/AT4G24710/AT3G54710/AT3G14190/AT4G15890/AT2G20635/AT1G01370/AT3G22880/AT2G40550/AT4G14970/AT5G05510/AT5G07660/AT3G19590/AT3G59550/AT1G50490/AT5G63920/AT1G78770/AT1G49910/AT4G00020/AT2G31270/AT1G04730
BP	GO:0000226	microtubule cytoskeleton organization	32/1440	160/19300	2.41E-07	1.25E-05	AT3G19050/AT2G28620/AT2G25880/AT5G51600/AT5G67270/AT3G58650/AT1G03780/AT3G23670/AT3G06030/AT2G44190/AT4G21270/AT4G21820/AT1G75780/AT5G12250/AT5G66410/AT4G05190/AT5G60930/AT3G60840/AT5G15510/AT5G18700/AT2G03680/AT4G32830/AT4G26470/AT2G24070/AT3G27120/AT5G54670/AT3G20860/AT4G26760/AT3G53230/AT4G14150/AT3G16640/AT1G11160	KIN12D/-/AtAUR2/MAP65-3/EB1C/-/TPX2/KIN12B/ANP3/EDE1/KIN14C/-/TUBB1/TUBB6/PLP3B/KIN14D/-/MAP65-4/-/RUK/SPR1/AUR1/-/QWRF4/FIGL1/KIN14N/NEK6/MAP65-2/CDC48D/KIN12A/TCTP1/-	32	3	AT4G26470/AT3G53230/AT3G16640	29	AT3G19050/AT2G28620/AT2G25880/AT5G51600/AT5G67270/AT3G58650/AT1G03780/AT3G23670/AT3G06030/AT2G44190/AT4G21270/AT4G21820/AT1G75780/AT5G12250/AT5G66410/AT4G05190/AT5G60930/AT3G60840/AT5G15510/AT5G18700/AT2G03680/AT4G32830/AT2G24070/AT3G27120/AT5G54670/AT3G20860/AT4G26760/AT4G14150/AT1G11160
BP	GO:0006270	DNA replication initiation	12/1440	28/19300	2.81E-07	1.42E-05	AT4G02060/AT5G44635/AT2G16440/AT4G16970/AT5G16690/AT3G54710/AT2G07690/AT5G67100/AT4G12620/AT3G25100/AT2G20980/AT2G31270	MCM7/MCM6/MCM4/-/ORC3/CDT1B/MCM5/POLA/ORC1B/CDC45/MCM10/CDT1A	12	0		12	AT4G02060/AT5G44635/AT2G16440/AT4G16970/AT5G16690/AT3G54710/AT2G07690/AT5G67100/AT4G12620/AT3G25100/AT2G20980/AT2G31270
BP	GO:0061640	cytoskeleton-dependent cytokinesis	23/1440	95/19300	3.49E-07	1.72E-05	AT1G18370/AT3G19050/AT2G28620/AT5G51600/AT3G58650/AT1G02730/AT5G16910/AT3G23670/AT2G35190/AT3G17360/AT3G54710/AT5G66410/AT5G18700/AT5G56580/AT1G53140/AT4G24010/AT1G50240/AT5G49160/AT1G09630/AT4G26760/AT2G31270/AT2G25540/AT4G14150	KIN7A/KIN12D/-/MAP65-3/-/CSLD5/CSLD2/KIN12B/NPSN11/POK1/CDT1B/PLP3B/RUK/MKK6/DRP5A/CSLG1/TIO/DMT1/RABA2A/MAP65-2/CDT1A/CESA10/KIN12A	23	1	AT5G16910	22	AT1G18370/AT3G19050/AT2G28620/AT5G51600/AT3G58650/AT1G02730/AT3G23670/AT2G35190/AT3G17360/AT3G54710/AT5G66410/AT5G18700/AT5G56580/AT1G53140/AT4G24010/AT1G50240/AT5G49160/AT1G09630/AT4G26760/AT2G31270/AT2G25540/AT4G14150
BP	GO:0007059	chromosome segregation	30/1440	147/19300	3.59E-07	1.73E-05	AT2G32590/AT3G23890/AT5G01630/AT5G48600/AT2G33560/AT5G35520/AT3G25980/AT4G24710/AT3G54710/AT3G14190/AT4G15890/AT2G20635/AT1G01370/AT2G24970/AT3G22880/AT2G40550/AT4G14970/AT5G05510/AT5G07660/AT3G19590/AT3G59550/AT1G50490/AT5G63920/AT1G78770/AT3G09880/AT1G49910/AT4G00020/AT2G31270/AT3G02980/AT1G04730	CAPH/TOP2/BRCA2B/ATSMC3/BUBR1/MIS12/MAD2/-/CDT1B/PANS1/-/BUB1/HTR12/-/DMC1/ETG1/-/-/SMC6A/BUB3.1/SYN3/UBC20/TOP3A/APC6/B'BETA/BUB3.2/MEE43/CDT1A/MCC1/CTF18	30	1	AT3G09880	29	AT2G32590/AT3G23890/AT5G01630/AT5G48600/AT2G33560/AT5G35520/AT3G25980/AT4G24710/AT3G54710/AT3G14190/AT4G15890/AT2G20635/AT1G01370/AT2G24970/AT3G22880/AT2G40550/AT4G14970/AT5G05510/AT5G07660/AT3G19590/AT3G59550/AT1G50490/AT5G63920/AT1G78770/AT1G49910/AT4G00020/AT2G31270/AT3G02980/AT1G04730
BP	GO:0006333	chromatin assembly or disassembly	20/1440	75/19300	3.78E-07	1.78E-05	AT3G27360/AT1G57820/AT5G10390/AT3G46320/AT5G10400/AT5G59910/AT5G59690/AT2G28740/AT1G09200/AT3G45930/AT3G46030/AT5G22880/AT3G53730/AT5G65360/AT1G01370/AT1G65470/AT2G17560/AT1G07820/AT5G64630/AT1G07790	HTR2/ORTH2/HTR2/-/HTR2/HTB4/-/HIS4/HTR2/-/HTB11/H2B/-/HTR2/HTR12/FAS1/HMGB4/-/FAS2/HTB1	20	0		20	AT3G27360/AT1G57820/AT5G10390/AT3G46320/AT5G10400/AT5G59910/AT5G59690/AT2G28740/AT1G09200/AT3G45930/AT3G46030/AT5G22880/AT3G53730/AT5G65360/AT1G01370/AT1G65470/AT2G17560/AT1G07820/AT5G64630/AT1G07790
BP	GO:0006268	DNA unwinding involved in DNA replication	10/1440	20/19300	4.78E-07	2.20E-05	AT4G02060/AT2G24490/AT5G44635/AT2G16440/AT2G07690/AT5G61000/AT5G08020/AT3G05740/AT5G27680/AT5G45400	MCM7/RPA2A/MCM6/MCM4/MCM5/RPA1D/RPA1B/RECQL1/RECQSIM/RPA1C	10	0		10	AT4G02060/AT2G24490/AT5G44635/AT2G16440/AT2G07690/AT5G61000/AT5G08020/AT3G05740/AT5G27680/AT5G45400
BP	GO:0006281	DNA repair	54/1440	366/19300	1.10E-06	4.78E-05	AT1G35530/AT3G52630/AT1G14460/AT4G02060/AT5G01630/AT2G33340/AT2G24490/AT5G44635/AT1G20720/AT1G07370/AT2G16440/AT4G16970/AT3G48670/AT5G22110/AT3G14890/AT5G57970/AT2G29570/AT4G16265/AT4G21070/AT2G36490/AT2G07690/AT5G61000/AT5G08020/AT5G45010/AT4G25540/AT1G65470/AT3G05740/AT3G22880/AT1G04020/AT2G40550/AT5G67100/AT4G14970/AT4G36270/AT3G05480/AT3G27120/AT5G07660/AT5G64630/AT3G59550/AT3G25100/AT3G12610…	-/RPA3A/-/MCM7/BRCA2B/PRP19B/RPA2A/MCM6/-/PCNA/MCM4/-/IDN2/DPB2/ZDP/-/PCNA2/NRPB9B/BRCA1/ROS1/MCM5/RPA1D/RPA1B/DSS1(V)/MSH3/FAS1/RECQL1/DMC1/ATBARD1/ETG1/POLA/-/-/ATRAD9/FIGL1/SMC6A/FAS2/SYN3/CDC45/DRT100/TOP3A/RAD51/RECQSIM/MEE43/RPA1C/INO80/GR1/-/-/SRS2/RAD5/-/DUT1/RAD5B	54	4	AT2G33340/AT5G45010/AT3G57300/AT1G65070	50	AT1G35530/AT3G52630/AT1G14460/AT4G02060/AT5G01630/AT2G24490/AT5G44635/AT1G20720/AT1G07370/AT2G16440/AT4G16970/AT3G48670/AT5G22110/AT3G14890/AT5G57970/AT2G29570/AT4G16265/AT4G21070/AT2G36490/AT2G07690/AT5G61000/AT5G08020/AT4G25540/AT1G65470/AT3G05740/AT3G22880/AT1G04020/AT2G40550/AT5G67100/AT4G14970/AT4G36270/AT3G05480/AT3G27120/AT5G07660/AT5G64630/AT3G59550/AT3G25100/AT3G12610/AT5G63920/AT5G20850…
BP	GO:0007131	reciprocal meiotic recombination	17/1440	60/19300	1.11E-06	4.78E-05	AT1G35530/AT3G23890/AT5G01630/AT2G24490/AT4G40020/AT1G20720/AT4G24710/AT2G33793/AT4G25540/AT3G22880/AT4G14970/AT4G27595/AT3G27120/AT1G65010/AT5G63920/AT5G20850/AT4G00020	-/TOP2/BRCA2B/RPA2A/-/-/-/-/MSH3/DMC1/-/-/FIGL1/-/TOP3A/RAD51/MEE43	17	1	AT4G40020	16	AT1G35530/AT3G23890/AT5G01630/AT2G24490/AT1G20720/AT4G24710/AT2G33793/AT4G25540/AT3G22880/AT4G14970/AT4G27595/AT3G27120/AT1G65010/AT5G63920/AT5G20850/AT4G00020
BP	GO:0035825	homologous recombination	17/1440	60/19300	1.11E-06	4.78E-05	AT1G35530/AT3G23890/AT5G01630/AT2G24490/AT4G40020/AT1G20720/AT4G24710/AT2G33793/AT4G25540/AT3G22880/AT4G14970/AT4G27595/AT3G27120/AT1G65010/AT5G63920/AT5G20850/AT4G00020	-/TOP2/BRCA2B/RPA2A/-/-/-/-/MSH3/DMC1/-/-/FIGL1/-/TOP3A/RAD51/MEE43	17	1	AT4G40020	16	AT1G35530/AT3G23890/AT5G01630/AT2G24490/AT1G20720/AT4G24710/AT2G33793/AT4G25540/AT3G22880/AT4G14970/AT4G27595/AT3G27120/AT1G65010/AT5G63920/AT5G20850/AT4G00020
BP	GO:0000075	cell cycle checkpoint	16/1440	54/19300	1.18E-06	4.99E-05	AT3G23890/AT5G01630/AT2G24490/AT2G33560/AT3G25980/AT4G24710/AT3G54710/AT2G20635/AT4G14970/AT5G05510/AT3G05480/AT4G12620/AT3G19590/AT1G49910/AT4G00020/AT2G31270	TOP2/BRCA2B/RPA2A/BUBR1/MAD2/-/CDT1B/BUB1/-/-/ATRAD9/ORC1B/BUB3.1/BUB3.2/MEE43/CDT1A	16	0		16	AT3G23890/AT5G01630/AT2G24490/AT2G33560/AT3G25980/AT4G24710/AT3G54710/AT2G20635/AT4G14970/AT5G05510/AT3G05480/AT4G12620/AT3G19590/AT1G49910/AT4G00020/AT2G31270
BP	GO:0034728	nucleosome organization	19/1440	75/19300	1.72E-06	7.11E-05	AT3G27360/AT5G10390/AT3G46320/AT5G10400/AT5G59910/AT5G59690/AT2G28740/AT1G09200/AT3G45930/AT3G46030/AT5G22880/AT3G53730/AT5G65360/AT1G01370/AT1G65470/AT1G07820/AT5G64630/AT1G07790/AT3G57300	HTR2/HTR2/-/HTR2/HTB4/-/HIS4/HTR2/-/HTB11/H2B/-/HTR2/HTR12/FAS1/-/FAS2/HTB1/INO80	19	1	AT3G57300	18	AT3G27360/AT5G10390/AT3G46320/AT5G10400/AT5G59910/AT5G59690/AT2G28740/AT1G09200/AT3G45930/AT3G46030/AT5G22880/AT3G53730/AT5G65360/AT1G01370/AT1G65470/AT1G07820/AT5G64630/AT1G07790
BP	GO:0000819	sister chromatid segregation	21/1440	89/19300	1.75E-06	7.11E-05	AT2G32590/AT3G23890/AT5G48600/AT2G33560/AT5G35520/AT3G25980/AT3G54710/AT3G14190/AT4G15890/AT2G20635/AT2G40550/AT5G05510/AT5G07660/AT3G19590/AT3G59550/AT1G50490/AT1G78770/AT3G09880/AT1G49910/AT2G31270/AT1G04730	CAPH/TOP2/ATSMC3/BUBR1/MIS12/MAD2/CDT1B/PANS1/-/BUB1/ETG1/-/SMC6A/BUB3.1/SYN3/UBC20/APC6/B'BETA/BUB3.2/CDT1A/CTF18	21	1	AT3G09880	20	AT2G32590/AT3G23890/AT5G48600/AT2G33560/AT5G35520/AT3G25980/AT3G54710/AT3G14190/AT4G15890/AT2G20635/AT2G40550/AT5G05510/AT5G07660/AT3G19590/AT3G59550/AT1G50490/AT1G78770/AT1G49910/AT2G31270/AT1G04730
BP	GO:0045786	negative regulation of cell cycle	21/1440	92/19300	3.10E-06	0.000123401	AT1G35530/AT3G23890/AT5G01630/AT2G24490/AT2G33560/AT3G25980/AT4G24710/AT3G54710/AT4G21070/AT2G20635/AT1G04020/AT4G14970/AT5G05510/AT3G05480/AT4G12620/AT3G27120/AT3G19590/AT1G49910/AT4G00020/AT2G31270/AT3G48160	-/TOP2/BRCA2B/RPA2A/BUBR1/MAD2/-/CDT1B/BRCA1/BUB1/ATBARD1/-/-/ATRAD9/ORC1B/FIGL1/BUB3.1/BUB3.2/MEE43/CDT1A/E2FE	21	0		21	AT1G35530/AT3G23890/AT5G01630/AT2G24490/AT2G33560/AT3G25980/AT4G24710/AT3G54710/AT4G21070/AT2G20635/AT1G04020/AT4G14970/AT5G05510/AT3G05480/AT4G12620/AT3G27120/AT3G19590/AT1G49910/AT4G00020/AT2G31270/AT3G48160
BP	GO:1902969	mitotic DNA replication	7/1440	11/19300	3.20E-06	0.00012515	AT5G01630/AT5G44635/AT2G16440/AT5G67100/AT3G25100/AT5G20850/AT4G00020	BRCA2B/MCM6/MCM4/POLA/CDC45/RAD51/MEE43	7	0		7	AT5G01630/AT5G44635/AT2G16440/AT5G67100/AT3G25100/AT5G20850/AT4G00020
BP	GO:0008284	positive regulation of cell proliferation	15/1440	54/19300	6.17E-06	0.000236657	AT4G35620/AT5G06150/AT1G44110/AT1G20610/AT2G26760/AT1G76310/AT4G03270/AT3G11520/AT1G15570/AT4G34160/AT1G80370/AT5G43080/AT2G17620/AT4G37490/AT3G04740	CYCB2-2/CYCB1-2/CYCA1-1/CYCB2-3/CYCB1-4/CYCB2;4/CYCD6-1/CYCB1-3/CYCA2-3/CYCD3-1/CYCA2-4/CYCA3-1/CYCB2-1/CYCB1-1/MED14	15	1	AT3G04740	14	AT4G35620/AT5G06150/AT1G44110/AT1G20610/AT2G26760/AT1G76310/AT4G03270/AT3G11520/AT1G15570/AT4G34160/AT1G80370/AT5G43080/AT2G17620/AT4G37490
BP	GO:1901987	regulation of cell cycle phase transition	16/1440	61/19300	6.89E-06	0.00025939	AT1G76540/AT2G33560/AT3G25980/AT3G54180/AT1G15570/AT1G80370/AT2G20635/AT2G38620/AT5G05510/AT1G20930/AT4G12620/AT3G19590/AT3G25100/AT1G50490/AT1G78770/AT1G49910	CDKB2-1/BUBR1/MAD2/CDKB1-1/CYCA2-3/CYCA2-4/BUB1/CDKB1-2/-/CDKB2-2/ORC1B/BUB3.1/CDC45/UBC20/APC6/BUB3.2	16	0		16	AT1G76540/AT2G33560/AT3G25980/AT3G54180/AT1G15570/AT1G80370/AT2G20635/AT2G38620/AT5G05510/AT1G20930/AT4G12620/AT3G19590/AT3G25100/AT1G50490/AT1G78770/AT1G49910
BP	GO:0032392	DNA geometric change	17/1440	68/19300	7.26E-06	0.000263735	AT1G35530/AT5G66750/AT4G02060/AT2G24490/AT5G44635/AT1G20720/AT2G16440/AT2G07690/AT5G61000/AT5G08020/AT3G05740/AT3G23700/AT5G27680/AT5G45400/AT3G57300/AT4G25120/AT5G08110	-/DDM1/MCM7/RPA2A/MCM6/-/MCM4/MCM5/RPA1D/RPA1B/RECQL1/-/RECQSIM/RPA1C/INO80/SRS2/-	17	2	AT3G23700/AT3G57300	15	AT1G35530/AT5G66750/AT4G02060/AT2G24490/AT5G44635/AT1G20720/AT2G16440/AT2G07690/AT5G61000/AT5G08020/AT3G05740/AT5G27680/AT5G45400/AT4G25120/AT5G08110
BP	GO:0032508	DNA duplex unwinding	17/1440	68/19300	7.26E-06	0.000263735	AT1G35530/AT5G66750/AT4G02060/AT2G24490/AT5G44635/AT1G20720/AT2G16440/AT2G07690/AT5G61000/AT5G08020/AT3G05740/AT3G23700/AT5G27680/AT5G45400/AT3G57300/AT4G25120/AT5G08110	-/DDM1/MCM7/RPA2A/MCM6/-/MCM4/MCM5/RPA1D/RPA1B/RECQL1/-/RECQSIM/RPA1C/INO80/SRS2/-	17	2	AT3G23700/AT3G57300	15	AT1G35530/AT5G66750/AT4G02060/AT2G24490/AT5G44635/AT1G20720/AT2G16440/AT2G07690/AT5G61000/AT5G08020/AT3G05740/AT5G27680/AT5G45400/AT4G25120/AT5G08110
BP	GO:0008283	cell proliferation	25/1440	128/19300	7.52E-06	0.000268465	AT4G35620/AT5G06150/AT1G44110/AT4G37750/AT1G20610/AT2G26760/AT1G76310/AT4G03270/AT3G11520/AT1G04110/AT1G15570/AT4G34160/AT1G80370/AT5G43080/AT2G17620/AT3G49780/AT1G65470/AT4G37490/AT5G64630/AT1G50490/AT4G26760/AT5G13060/AT1G26330/AT3G16640/AT3G04740	CYCB2-2/CYCB1-2/CYCA1-1/ANT/CYCB2-3/CYCB1-4/CYCB2;4/CYCD6-1/CYCB1-3/SBT1.2/CYCA2-3/CYCD3-1/CYCA2-4/CYCA3-1/CYCB2-1/PSK3/FAS1/CYCB1-1/FAS2/UBC20/MAP65-2/ABAP1/-/TCTP1/MED14	25	3	AT3G49780/AT3G16640/AT3G04740	22	AT4G35620/AT5G06150/AT1G44110/AT4G37750/AT1G20610/AT2G26760/AT1G76310/AT4G03270/AT3G11520/AT1G04110/AT1G15570/AT4G34160/AT1G80370/AT5G43080/AT2G17620/AT1G65470/AT4G37490/AT5G64630/AT1G50490/AT4G26760/AT5G13060/AT1G26330
BP	GO:0000281	mitotic cytokinesis	20/1440	90/19300	8.15E-06	0.000286029	AT1G18370/AT3G19050/AT2G28620/AT5G51600/AT3G58650/AT1G02730/AT5G16910/AT2G35190/AT3G17360/AT3G54710/AT5G66410/AT5G18700/AT1G53140/AT4G24010/AT1G50240/AT5G49160/AT1G09630/AT4G26760/AT2G31270/AT2G25540	KIN7A/KIN12D/-/MAP65-3/-/CSLD5/CSLD2/NPSN11/POK1/CDT1B/PLP3B/RUK/DRP5A/CSLG1/TIO/DMT1/RABA2A/MAP65-2/CDT1A/CESA10	20	1	AT5G16910	19	AT1G18370/AT3G19050/AT2G28620/AT5G51600/AT3G58650/AT1G02730/AT2G35190/AT3G17360/AT3G54710/AT5G66410/AT5G18700/AT1G53140/AT4G24010/AT1G50240/AT5G49160/AT1G09630/AT4G26760/AT2G31270/AT2G25540
BP	GO:0006974	cellular response to DNA damage stimulus	54/1440	396/19300	1.19E-05	0.000410525	AT1G35530/AT3G52630/AT1G14460/AT4G02060/AT5G01630/AT2G33340/AT2G24490/AT5G44635/AT1G20720/AT1G07370/AT2G16440/AT4G16970/AT3G48670/AT5G22110/AT3G14890/AT5G57970/AT2G29570/AT4G16265/AT4G21070/AT2G36490/AT2G07690/AT5G61000/AT5G08020/AT5G45010/AT4G25540/AT1G65470/AT3G05740/AT3G22880/AT1G04020/AT2G40550/AT5G67100/AT4G14970/AT4G36270/AT3G05480/AT3G27120/AT5G07660/AT5G64630/AT3G59550/AT3G25100/AT3G12610…	-/RPA3A/-/MCM7/BRCA2B/PRP19B/RPA2A/MCM6/-/PCNA/MCM4/-/IDN2/DPB2/ZDP/-/PCNA2/NRPB9B/BRCA1/ROS1/MCM5/RPA1D/RPA1B/DSS1(V)/MSH3/FAS1/RECQL1/DMC1/ATBARD1/ETG1/POLA/-/-/ATRAD9/FIGL1/SMC6A/FAS2/SYN3/CDC45/DRT100/TOP3A/RAD51/RECQSIM/MEE43/RPA1C/INO80/GR1/-/-/SRS2/RAD5/-/DUT1/RAD5B	54	4	AT2G33340/AT5G45010/AT3G57300/AT1G65070	50	AT1G35530/AT3G52630/AT1G14460/AT4G02060/AT5G01630/AT2G24490/AT5G44635/AT1G20720/AT1G07370/AT2G16440/AT4G16970/AT3G48670/AT5G22110/AT3G14890/AT5G57970/AT2G29570/AT4G16265/AT4G21070/AT2G36490/AT2G07690/AT5G61000/AT5G08020/AT4G25540/AT1G65470/AT3G05740/AT3G22880/AT1G04020/AT2G40550/AT5G67100/AT4G14970/AT4G36270/AT3G05480/AT3G27120/AT5G07660/AT5G64630/AT3G59550/AT3G25100/AT3G12610/AT5G63920/AT5G20850…
BP	GO:0000079	regulation of cyclin-dependent protein serine/threonine kinase activity	16/1440	65/19300	1.66E-05	0.000553234	AT4G35620/AT5G06150/AT1G44110/AT1G20610/AT2G26760/AT1G76310/AT4G03270/AT3G11520/AT1G15570/AT4G34160/AT1G80370/AT2G27970/AT1G16330/AT5G43080/AT2G17620/AT4G37490	CYCB2-2/CYCB1-2/CYCA1-1/CYCB2-3/CYCB1-4/CYCB2;4/CYCD6-1/CYCB1-3/CYCA2-3/CYCD3-1/CYCA2-4/CKS2/CYCB3;1/CYCA3-1/CYCB2-1/CYCB1-1	16	0		16	AT4G35620/AT5G06150/AT1G44110/AT1G20610/AT2G26760/AT1G76310/AT4G03270/AT3G11520/AT1G15570/AT4G34160/AT1G80370/AT2G27970/AT1G16330/AT5G43080/AT2G17620/AT4G37490
BP	GO:1904029	regulation of cyclin-dependent protein kinase activity	16/1440	65/19300	1.66E-05	0.000553234	AT4G35620/AT5G06150/AT1G44110/AT1G20610/AT2G26760/AT1G76310/AT4G03270/AT3G11520/AT1G15570/AT4G34160/AT1G80370/AT2G27970/AT1G16330/AT5G43080/AT2G17620/AT4G37490	CYCB2-2/CYCB1-2/CYCA1-1/CYCB2-3/CYCB1-4/CYCB2;4/CYCD6-1/CYCB1-3/CYCA2-3/CYCD3-1/CYCA2-4/CKS2/CYCB3;1/CYCA3-1/CYCB2-1/CYCB1-1	16	0		16	AT4G35620/AT5G06150/AT1G44110/AT1G20610/AT2G26760/AT1G76310/AT4G03270/AT3G11520/AT1G15570/AT4G34160/AT1G80370/AT2G27970/AT1G16330/AT5G43080/AT2G17620/AT4G37490
BP	GO:0051129	negative regulation of cellular component organization	20/1440	95/19300	1.91E-05	0.00062802	AT1G35530/AT5G50360/AT5G66750/AT5G01630/AT2G29890/AT2G33560/AT3G25980/AT4G24710/AT4G21070/AT2G36490/AT2G20635/AT1G04020/AT5G05510/AT3G48510/AT3G27120/AT3G19590/AT2G43800/AT1G49910/AT4G00020/AT1G76030	-/-/DDM1/BRCA2B/VLN1/BUBR1/MAD2/-/BRCA1/ROS1/BUB1/ATBARD1/-/-/FIGL1/BUB3.1/FH2/BUB3.2/MEE43/VHA-B1	20	1	AT1G76030	19	AT1G35530/AT5G50360/AT5G66750/AT5G01630/AT2G29890/AT2G33560/AT3G25980/AT4G24710/AT4G21070/AT2G36490/AT2G20635/AT1G04020/AT5G05510/AT3G48510/AT3G27120/AT3G19590/AT2G43800/AT1G49910/AT4G00020
BP	GO:0051784	negative regulation of nuclear division	11/1440	34/19300	2.21E-05	0.000713331	AT1G35530/AT5G01630/AT2G33560/AT3G25980/AT4G24710/AT2G20635/AT5G05510/AT3G27120/AT3G19590/AT1G49910/AT4G00020	-/BRCA2B/BUBR1/MAD2/-/BUB1/-/FIGL1/BUB3.1/BUB3.2/MEE43	11	0		11	AT1G35530/AT5G01630/AT2G33560/AT3G25980/AT4G24710/AT2G20635/AT5G05510/AT3G27120/AT3G19590/AT1G49910/AT4G00020
BP	GO:0006325	chromatin organization	59/1440	456/19300	2.37E-05	0.000756311	AT3G54560/AT2G25880/AT5G66750/AT3G27360/AT5G01630/AT1G76540/AT4G37610/AT1G57820/AT5G10390/AT1G09450/AT3G46320/AT5G10400/AT3G20670/AT5G59910/AT5G59690/AT1G02580/AT5G59870/AT2G28740/AT3G48670/AT1G09200/AT3G45930/AT3G46030/AT1G75060/AT2G19920/AT2G27040/AT5G22880/AT4G19020/AT3G53730/AT5G65360/AT4G21070/AT2G38810/AT2G36490/AT3G11450/AT4G27230/AT4G32830/AT1G01370/AT1G51060/AT1G65470/AT1G04020/AT4G36270…	H2AV/AtAUR2/DDM1/HTR2/BRCA2B/CDKB2-1/BT5/ORTH2/HTR2/HASPIN/-/HTR2/HTA13/HTB4/-/MEA/HTA6/HIS4/IDN2/HTR2/-/HTB11/-/-/AGO4/H2B/CMT2/-/HTR2/BRCA1/HTA8/ROS1/-/HTA2/AUR1/HTR12/HTA10/FAS1/ATBARD1/-/HMGB4/TAF1/-/FAS2/HTB1/DMT1/CDC45/TSK/SUVR2/HTA7/ATX1/MEE43/DMS3/MCC1/INO80/SUVR1/RAT5/RAD5/RAD5B	59	5	AT4G37610/AT1G02580/AT3G11450/AT1G32750/AT3G57300	54	AT3G54560/AT2G25880/AT5G66750/AT3G27360/AT5G01630/AT1G76540/AT1G57820/AT5G10390/AT1G09450/AT3G46320/AT5G10400/AT3G20670/AT5G59910/AT5G59690/AT5G59870/AT2G28740/AT3G48670/AT1G09200/AT3G45930/AT3G46030/AT1G75060/AT2G19920/AT2G27040/AT5G22880/AT4G19020/AT3G53730/AT5G65360/AT4G21070/AT2G38810/AT2G36490/AT4G27230/AT4G32830/AT1G01370/AT1G51060/AT1G65470/AT1G04020/AT4G36270/AT2G17560/AT1G07820/AT5G64630…
BP	GO:0007127	meiosis I	17/1440	74/19300	2.42E-05	0.000758062	AT1G35530/AT3G23890/AT5G01630/AT2G24490/AT4G40020/AT1G20720/AT4G24710/AT2G33793/AT4G25540/AT3G22880/AT4G14970/AT4G27595/AT3G27120/AT1G65010/AT5G63920/AT5G20850/AT4G00020	-/TOP2/BRCA2B/RPA2A/-/-/-/-/MSH3/DMC1/-/-/FIGL1/-/TOP3A/RAD51/MEE43	17	1	AT4G40020	16	AT1G35530/AT3G23890/AT5G01630/AT2G24490/AT1G20720/AT4G24710/AT2G33793/AT4G25540/AT3G22880/AT4G14970/AT4G27595/AT3G27120/AT1G65010/AT5G63920/AT5G20850/AT4G00020
BP	GO:0010374	stomatal complex development	15/1440	61/19300	3.06E-05	0.000946734	AT5G60880/AT1G04110/AT3G54180/AT1G34245/AT1G15570/AT4G34160/AT4G14770/AT3G22760/AT1G80370/AT2G38620/AT2G30370/AT1G80080/AT5G53210/AT5G62230/AT4G12970	BASL/SBT1.2/CDKB1-1/EPF2/CYCA2-3/CYCD3-1/TCX2/TCX3/CYCA2-4/CDKB1-2/CHAL/TMM/SPCH/ERL1/EPFL9	15	0		15	AT5G60880/AT1G04110/AT3G54180/AT1G34245/AT1G15570/AT4G34160/AT4G14770/AT3G22760/AT1G80370/AT2G38620/AT2G30370/AT1G80080/AT5G53210/AT5G62230/AT4G12970
BP	GO:0010639	negative regulation of organelle organization	18/1440	83/19300	3.23E-05	0.000984459	AT1G35530/AT5G66750/AT5G01630/AT2G29890/AT2G33560/AT3G25980/AT4G24710/AT4G21070/AT2G36490/AT2G20635/AT1G04020/AT5G05510/AT3G27120/AT3G19590/AT2G43800/AT1G49910/AT4G00020/AT1G76030	-/DDM1/BRCA2B/VLN1/BUBR1/MAD2/-/BRCA1/ROS1/BUB1/ATBARD1/-/FIGL1/BUB3.1/FH2/BUB3.2/MEE43/VHA-B1	18	1	AT1G76030	17	AT1G35530/AT5G66750/AT5G01630/AT2G29890/AT2G33560/AT3G25980/AT4G24710/AT4G21070/AT2G36490/AT2G20635/AT1G04020/AT5G05510/AT3G27120/AT3G19590/AT2G43800/AT1G49910/AT4G00020
BP	GO:0006342	chromatin silencing	18/1440	84/19300	3.83E-05	0.001149736	AT3G54560/AT5G66750/AT1G57820/AT3G20670/AT5G59870/AT3G48670/AT2G19920/AT2G27040/AT2G38810/AT2G36490/AT3G11450/AT4G27230/AT1G51060/AT4G36270/AT3G25100/AT5G27670/AT3G49250/AT5G54640	H2AV/DDM1/ORTH2/HTA13/HTA6/IDN2/-/AGO4/HTA8/ROS1/-/HTA2/HTA10/-/CDC45/HTA7/DMS3/RAT5	18	1	AT3G11450	17	AT3G54560/AT5G66750/AT1G57820/AT3G20670/AT5G59870/AT3G48670/AT2G19920/AT2G27040/AT2G38810/AT2G36490/AT4G27230/AT1G51060/AT4G36270/AT3G25100/AT5G27670/AT3G49250/AT5G54640
BP	GO:0042127	regulation of cell proliferation	19/1440	92/19300	4.06E-05	0.0012005	AT4G35620/AT5G06150/AT1G44110/AT4G37750/AT1G20610/AT2G26760/AT1G76310/AT4G03270/AT3G11520/AT1G04110/AT1G15570/AT4G34160/AT1G80370/AT5G43080/AT2G17620/AT4G37490/AT5G13060/AT1G26330/AT3G04740	CYCB2-2/CYCB1-2/CYCA1-1/ANT/CYCB2-3/CYCB1-4/CYCB2;4/CYCD6-1/CYCB1-3/SBT1.2/CYCA2-3/CYCD3-1/CYCA2-4/CYCA3-1/CYCB2-1/CYCB1-1/ABAP1/-/MED14	19	1	AT3G04740	18	AT4G35620/AT5G06150/AT1G44110/AT4G37750/AT1G20610/AT2G26760/AT1G76310/AT4G03270/AT3G11520/AT1G04110/AT1G15570/AT4G34160/AT1G80370/AT5G43080/AT2G17620/AT4G37490/AT5G13060/AT1G26330
BP	GO:1901990	regulation of mitotic cell cycle phase transition	14/1440	56/19300	4.59E-05	0.001339455	AT1G76540/AT2G33560/AT3G25980/AT1G15570/AT1G80370/AT2G20635/AT5G05510/AT1G20930/AT4G12620/AT3G19590/AT3G25100/AT1G50490/AT1G78770/AT1G49910	CDKB2-1/BUBR1/MAD2/CYCA2-3/CYCA2-4/BUB1/-/CDKB2-2/ORC1B/BUB3.1/CDC45/UBC20/APC6/BUB3.2	14	0		14	AT1G76540/AT2G33560/AT3G25980/AT1G15570/AT1G80370/AT2G20635/AT5G05510/AT1G20930/AT4G12620/AT3G19590/AT3G25100/AT1G50490/AT1G78770/AT1G49910
BP	GO:0016145	S-glycoside catabolic process	10/1440	31/19300	5.37E-05	0.001502176	AT3G16410/AT3G14210/AT3G09260/AT5G26000/AT1G52400/AT2G44460/AT1G66280/AT5G25980/AT1G54040/AT2G44450	NSP4/ESM1/BGLU23/TGG1/BGLU18/BGLU28/BGLU22/TGG2/ESP/BGLU15	10	0		10	AT3G16410/AT3G14210/AT3G09260/AT5G26000/AT1G52400/AT2G44460/AT1G66280/AT5G25980/AT1G54040/AT2G44450
BP	GO:0019759	glycosinolate catabolic process	10/1440	31/19300	5.37E-05	0.001502176	AT3G16410/AT3G14210/AT3G09260/AT5G26000/AT1G52400/AT2G44460/AT1G66280/AT5G25980/AT1G54040/AT2G44450	NSP4/ESM1/BGLU23/TGG1/BGLU18/BGLU28/BGLU22/TGG2/ESP/BGLU15	10	0		10	AT3G16410/AT3G14210/AT3G09260/AT5G26000/AT1G52400/AT2G44460/AT1G66280/AT5G25980/AT1G54040/AT2G44450
BP	GO:0019762	glucosinolate catabolic process	10/1440	31/19300	5.37E-05	0.001502176	AT3G16410/AT3G14210/AT3G09260/AT5G26000/AT1G52400/AT2G44460/AT1G66280/AT5G25980/AT1G54040/AT2G44450	NSP4/ESM1/BGLU23/TGG1/BGLU18/BGLU28/BGLU22/TGG2/ESP/BGLU15	10	0		10	AT3G16410/AT3G14210/AT3G09260/AT5G26000/AT1G52400/AT2G44460/AT1G66280/AT5G25980/AT1G54040/AT2G44450
BP	GO:0000911	cytokinesis by cell plate formation	14/1440	57/19300	5.68E-05	0.001548495	AT1G18370/AT3G19050/AT2G28620/AT5G51600/AT3G58650/AT1G02730/AT2G35190/AT3G17360/AT5G66410/AT5G18700/AT1G53140/AT1G50240/AT1G09630/AT4G26760	KIN7A/KIN12D/-/MAP65-3/-/CSLD5/NPSN11/POK1/PLP3B/RUK/DRP5A/TIO/RABA2A/MAP65-2	14	0		14	AT1G18370/AT3G19050/AT2G28620/AT5G51600/AT3G58650/AT1G02730/AT2G35190/AT3G17360/AT5G66410/AT5G18700/AT1G53140/AT1G50240/AT1G09630/AT4G26760
BP	GO:0006949	syncytium formation	6/1440	11/19300	5.69E-05	0.001548495	AT2G03090/AT2G28950/AT2G37640/AT2G39700/AT2G20750/AT4G28250	EXPA15/EXPA6/EXPA3/EXPA4/EXPB1/EXPB3	6	0		6	AT2G03090/AT2G28950/AT2G37640/AT2G39700/AT2G20750/AT4G28250
BP	GO:1901136	carbohydrate derivative catabolic process	17/1440	79/19300	5.90E-05	0.001585414	AT3G16410/AT2G43590/AT3G14210/AT3G09260/AT2G43580/AT5G26000/AT1G52400/AT2G41540/AT2G44460/AT3G12500/AT1G66280/AT5G25980/AT4G01700/AT5G40610/AT1G54040/AT2G44450/AT3G46940	NSP4/-/ESM1/BGLU23/-/TGG1/BGLU18/GPDHC1/BGLU28/CHI-B/BGLU22/TGG2/-/DHAPRD/ESP/BGLU15/DUT1	17	0		17	AT3G16410/AT2G43590/AT3G14210/AT3G09260/AT2G43580/AT5G26000/AT1G52400/AT2G41540/AT2G44460/AT3G12500/AT1G66280/AT5G25980/AT4G01700/AT5G40610/AT1G54040/AT2G44450/AT3G46940
BP	GO:0048646	anatomical structure formation involved in morphogenesis	30/1440	188/19300	6.08E-05	0.001613868	AT1G18370/AT3G24770/AT5G51600/AT2G03090/AT2G44190/AT2G28950/AT3G54180/AT1G15570/AT5G48030/AT5G18700/AT5G56580/AT2G37640/AT5G57390/AT1G50240/AT2G16910/AT2G22670/AT1G15040/AT1G07880/AT3G20860/AT2G39700/AT4G01630/AT1G80080/AT1G73590/AT2G20750/AT2G31650/AT5G56320/AT1G77690/AT3G28860/AT3G55360/AT4G28250	KIN7A/CLE41/MAP65-3/EXPA15/EDE1/EXPA6/CDKB1-1/CYCA2-3/GFA2/RUK/MKK6/EXPA3/AIL5/TIO/AMS/IAA8/GAT1_2.1/MPK13/NEK6/EXPA4/EXPA17/TMM/PIN1/EXPB1/ATX1/ATEXPA14/LAX3/ABCB19/ECR/EXPB3	30	2	AT5G48030/AT1G15040	28	AT1G18370/AT3G24770/AT5G51600/AT2G03090/AT2G44190/AT2G28950/AT3G54180/AT1G15570/AT5G18700/AT5G56580/AT2G37640/AT5G57390/AT1G50240/AT2G16910/AT2G22670/AT1G07880/AT3G20860/AT2G39700/AT4G01630/AT1G80080/AT1G73590/AT2G20750/AT2G31650/AT5G56320/AT1G77690/AT3G28860/AT3G55360/AT4G28250
BP	GO:0051304	chromosome separation	12/1440	44/19300	6.34E-05	0.001662191	AT3G23890/AT2G33560/AT3G25980/AT4G15890/AT2G20635/AT1G01370/AT5G05510/AT3G19590/AT1G50490/AT5G63920/AT1G78770/AT1G49910	TOP2/BUBR1/MAD2/-/BUB1/HTR12/-/BUB3.1/UBC20/TOP3A/APC6/BUB3.2	12	0		12	AT3G23890/AT2G33560/AT3G25980/AT4G15890/AT2G20635/AT1G01370/AT5G05510/AT3G19590/AT1G50490/AT5G63920/AT1G78770/AT1G49910
BP	GO:0061982	meiosis I cell cycle process	17/1440	80/19300	6.97E-05	0.001804737	AT1G35530/AT3G23890/AT5G01630/AT2G24490/AT4G40020/AT1G20720/AT4G24710/AT2G33793/AT4G25540/AT3G22880/AT4G14970/AT4G27595/AT3G27120/AT1G65010/AT5G63920/AT5G20850/AT4G00020	-/TOP2/BRCA2B/RPA2A/-/-/-/-/MSH3/DMC1/-/-/FIGL1/-/TOP3A/RAD51/MEE43	17	1	AT4G40020	16	AT1G35530/AT3G23890/AT5G01630/AT2G24490/AT1G20720/AT4G24710/AT2G33793/AT4G25540/AT3G22880/AT4G14970/AT4G27595/AT3G27120/AT1G65010/AT5G63920/AT5G20850/AT4G00020
BP	GO:0045814	negative regulation of gene expression, epigenetic	18/1440	88/19300	7.33E-05	0.001872694	AT3G54560/AT5G66750/AT1G57820/AT3G20670/AT5G59870/AT3G48670/AT2G19920/AT2G27040/AT2G38810/AT2G36490/AT3G11450/AT4G27230/AT1G51060/AT4G36270/AT3G25100/AT5G27670/AT3G49250/AT5G54640	H2AV/DDM1/ORTH2/HTA13/HTA6/IDN2/-/AGO4/HTA8/ROS1/-/HTA2/HTA10/-/CDC45/HTA7/DMS3/RAT5	18	1	AT3G11450	17	AT3G54560/AT5G66750/AT1G57820/AT3G20670/AT5G59870/AT3G48670/AT2G19920/AT2G27040/AT2G38810/AT2G36490/AT4G27230/AT1G51060/AT4G36270/AT3G25100/AT5G27670/AT3G49250/AT5G54640
BP	GO:0090558	plant epidermis development	37/1440	255/19300	7.43E-05	0.00187647	AT3G43960/AT5G23940/AT5G16910/AT5G60880/AT1G74030/AT1G04110/AT3G54180/AT1G34245/AT1G15570/AT4G34160/AT4G14770/AT5G06270/AT3G22760/AT1G80370/AT2G38620/AT1G65470/AT1G12950/AT1G63650/AT5G64630/AT2G30370/AT1G04160/AT4G38600/AT5G43900/AT1G80080/AT3G53750/AT5G53210/AT5G61350/AT4G00480/AT2G30424/AT2G42260/AT5G62230/AT3G16640/AT3G55360/AT4G12970/AT5G65530/AT4G09820/AT2G37620	RDL3/DCR/CSLD2/BASL/ENO1/SBT1.2/CDKB1-1/EPF2/CYCA2-3/CYCD3-1/TCX2/-/TCX3/CYCA2-4/CDKB1-2/FAS1/DTX31/BHLH2/FAS2/CHAL/XI-B/UPL3/MYA2/TMM/ACT1/SPCH/-/ATMYC1/TCL2/PYM/ERL1/TCTP1/ECR/EPFL9/-/TT8/ACT1	37	5	AT5G16910/AT4G38600/AT5G43900/AT5G61350/AT3G16640	32	AT3G43960/AT5G23940/AT5G60880/AT1G74030/AT1G04110/AT3G54180/AT1G34245/AT1G15570/AT4G34160/AT4G14770/AT5G06270/AT3G22760/AT1G80370/AT2G38620/AT1G65470/AT1G12950/AT1G63650/AT5G64630/AT2G30370/AT1G04160/AT1G80080/AT3G53750/AT5G53210/AT4G00480/AT2G30424/AT2G42260/AT5G62230/AT3G55360/AT4G12970/AT5G65530/AT4G09820/AT2G37620
BP	GO:0032506	cytokinetic process	14/1440	59/19300	8.52E-05	0.002099978	AT1G18370/AT3G19050/AT2G28620/AT5G51600/AT3G58650/AT1G02730/AT2G35190/AT3G17360/AT5G66410/AT5G18700/AT1G53140/AT1G50240/AT1G09630/AT4G26760	KIN7A/KIN12D/-/MAP65-3/-/CSLD5/NPSN11/POK1/PLP3B/RUK/DRP5A/TIO/RABA2A/MAP65-2	14	0		14	AT1G18370/AT3G19050/AT2G28620/AT5G51600/AT3G58650/AT1G02730/AT2G35190/AT3G17360/AT5G66410/AT5G18700/AT1G53140/AT1G50240/AT1G09630/AT4G26760
BP	GO:1902410	mitotic cytokinetic process	14/1440	59/19300	8.52E-05	0.002099978	AT1G18370/AT3G19050/AT2G28620/AT5G51600/AT3G58650/AT1G02730/AT2G35190/AT3G17360/AT5G66410/AT5G18700/AT1G53140/AT1G50240/AT1G09630/AT4G26760	KIN7A/KIN12D/-/MAP65-3/-/CSLD5/NPSN11/POK1/PLP3B/RUK/DRP5A/TIO/RABA2A/MAP65-2	14	0		14	AT1G18370/AT3G19050/AT2G28620/AT5G51600/AT3G58650/AT1G02730/AT2G35190/AT3G17360/AT5G66410/AT5G18700/AT1G53140/AT1G50240/AT1G09630/AT4G26760
BP	GO:0051128	regulation of cellular component organization	57/1440	457/19300	9.04E-05	0.002201836	AT1G35530/AT4G35620/AT5G06150/AT1G44110/AT5G50360/AT3G20470/AT5G66750/AT5G67270/AT3G63430/AT1G03780/AT5G01630/AT1G57820/AT1G20610/AT2G26760/AT2G29890/AT2G33560/AT1G76310/AT4G03270/AT1G02620/AT3G11520/AT3G25980/AT4G24710/AT3G14190/AT1G15570/AT5G15510/AT4G34160/AT4G28950/AT2G44690/AT4G21070/AT1G80370/AT4G05520/AT2G36490/AT5G43080/AT2G20635/AT2G17620/AT5G15580/AT1G17345/AT2G34150/AT1G04020/AT4G36270…	-/CYCB2-2/CYCB1-2/CYCA1-1/-/GRP5/DDM1/EB1C/-/TPX2/BRCA2B/ORTH2/CYCB2-3/CYCB1-4/VLN1/BUBR1/CYCB2;4/CYCD6-1/-/CYCB1-3/MAD2/-/PANS1/CYCA2-3/-/CYCD3-1/ARAC7/ARAC9/BRCA1/CYCA2-4/EHD2/ROS1/CYCA3-1/BUB1/CYCB2-1/LNG1/SAUR77/SCAR1/ATBARD1/-/-/-/CYCB1-1/FIGL1/BUB3.1/FH2/CDC45/-/UBC20/APC6/BUB3.2/MEE43/PYM/DMS3/CID4/TCTP1/VHA-B1	57	5	AT1G02620/AT5G49430/AT3G14010/AT3G16640/AT1G76030	52	AT1G35530/AT4G35620/AT5G06150/AT1G44110/AT5G50360/AT3G20470/AT5G66750/AT5G67270/AT3G63430/AT1G03780/AT5G01630/AT1G57820/AT1G20610/AT2G26760/AT2G29890/AT2G33560/AT1G76310/AT4G03270/AT3G11520/AT3G25980/AT4G24710/AT3G14190/AT1G15570/AT5G15510/AT4G34160/AT4G28950/AT2G44690/AT4G21070/AT1G80370/AT4G05520/AT2G36490/AT5G43080/AT2G20635/AT2G17620/AT5G15580/AT1G17345/AT2G34150/AT1G04020/AT4G36270/AT5G05510…
BP	GO:0000727	double-strand break repair via break-induced replication	6/1440	12/19300	0.000106513	0.002563749	AT4G02060/AT5G44635/AT2G16440/AT4G16970/AT2G07690/AT3G25100	MCM7/MCM6/MCM4/-/MCM5/CDC45	6	0		6	AT4G02060/AT5G44635/AT2G16440/AT4G16970/AT2G07690/AT3G25100
BP	GO:0030071	regulation of mitotic metaphase/anaphase transition	8/1440	23/19300	0.000167212	0.003724308	AT2G33560/AT3G25980/AT2G20635/AT5G05510/AT3G19590/AT1G50490/AT1G78770/AT1G49910	BUBR1/MAD2/BUB1/-/BUB3.1/UBC20/APC6/BUB3.2	8	0		8	AT2G33560/AT3G25980/AT2G20635/AT5G05510/AT3G19590/AT1G50490/AT1G78770/AT1G49910
BP	GO:1902099	regulation of metaphase/anaphase transition of cell cycle	8/1440	23/19300	0.000167212	0.003724308	AT2G33560/AT3G25980/AT2G20635/AT5G05510/AT3G19590/AT1G50490/AT1G78770/AT1G49910	BUBR1/MAD2/BUB1/-/BUB3.1/UBC20/APC6/BUB3.2	8	0		8	AT2G33560/AT3G25980/AT2G20635/AT5G05510/AT3G19590/AT1G50490/AT1G78770/AT1G49910
BP	GO:0010212	response to ionizing radiation	9/1440	29/19300	0.000177811	0.003724308	AT5G06150/AT4G21070/AT3G22880/AT3G05480/AT4G37490/AT5G07660/AT5G20850/AT5G27680/AT3G52115	CYCB1-2/BRCA1/DMC1/ATRAD9/CYCB1-1/SMC6A/RAD51/RECQSIM/GR1	9	0		9	AT5G06150/AT4G21070/AT3G22880/AT3G05480/AT4G37490/AT5G07660/AT5G20850/AT5G27680/AT3G52115
BP	GO:0071900	regulation of protein serine/threonine kinase activity	18/1440	94/19300	0.000178034	0.003724308	AT4G35620/AT5G06150/AT1G44110/AT1G20610/AT2G26760/AT3G06030/AT1G76310/AT4G03270/AT3G11520/AT1G15570/AT4G34160/AT1G80370/AT2G27970/AT1G16330/AT5G56580/AT5G43080/AT2G17620/AT4G37490	CYCB2-2/CYCB1-2/CYCA1-1/CYCB2-3/CYCB1-4/ANP3/CYCB2;4/CYCD6-1/CYCB1-3/CYCA2-3/CYCD3-1/CYCA2-4/CKS2/CYCB3;1/MKK6/CYCA3-1/CYCB2-1/CYCB1-1	18	0		18	AT4G35620/AT5G06150/AT1G44110/AT1G20610/AT2G26760/AT3G06030/AT1G76310/AT4G03270/AT3G11520/AT1G15570/AT4G34160/AT1G80370/AT2G27970/AT1G16330/AT5G56580/AT5G43080/AT2G17620/AT4G37490
BP	GO:0007051	spindle organization	14/1440	63/19300	0.000180866	0.003724308	AT2G28620/AT2G25880/AT5G67270/AT1G03780/AT2G44190/AT4G21270/AT4G21820/AT4G05190/AT5G60930/AT5G15510/AT4G32830/AT2G24070/AT5G54670/AT3G53230	-/AtAUR2/EB1C/TPX2/EDE1/KIN14C/-/KIN14D/-/-/AUR1/QWRF4/KIN14N/CDC48D	14	1	AT3G53230	13	AT2G28620/AT2G25880/AT5G67270/AT1G03780/AT2G44190/AT4G21270/AT4G21820/AT4G05190/AT5G60930/AT5G15510/AT4G32830/AT2G24070/AT5G54670
BP	GO:0000731	DNA synthesis involved in DNA repair	6/1440	13/19300	0.000185316	0.003724308	AT5G01630/AT1G07370/AT5G22110/AT2G29570/AT5G27680/AT4G00020	BRCA2B/PCNA/DPB2/PCNA2/RECQSIM/MEE43	6	0		6	AT5G01630/AT1G07370/AT5G22110/AT2G29570/AT5G27680/AT4G00020
BP	GO:0007094	mitotic spindle assembly checkpoint	6/1440	13/19300	0.000185316	0.003724308	AT2G33560/AT3G25980/AT2G20635/AT5G05510/AT3G19590/AT1G49910	BUBR1/MAD2/BUB1/-/BUB3.1/BUB3.2	6	0		6	AT2G33560/AT3G25980/AT2G20635/AT5G05510/AT3G19590/AT1G49910
BP	GO:0031577	spindle checkpoint	6/1440	13/19300	0.000185316	0.003724308	AT2G33560/AT3G25980/AT2G20635/AT5G05510/AT3G19590/AT1G49910	BUBR1/MAD2/BUB1/-/BUB3.1/BUB3.2	6	0		6	AT2G33560/AT3G25980/AT2G20635/AT5G05510/AT3G19590/AT1G49910
BP	GO:0033046	negative regulation of sister chromatid segregation	6/1440	13/19300	0.000185316	0.003724308	AT2G33560/AT3G25980/AT2G20635/AT5G05510/AT3G19590/AT1G49910	BUBR1/MAD2/BUB1/-/BUB3.1/BUB3.2	6	0		6	AT2G33560/AT3G25980/AT2G20635/AT5G05510/AT3G19590/AT1G49910
BP	GO:0033048	negative regulation of mitotic sister chromatid segregation	6/1440	13/19300	0.000185316	0.003724308	AT2G33560/AT3G25980/AT2G20635/AT5G05510/AT3G19590/AT1G49910	BUBR1/MAD2/BUB1/-/BUB3.1/BUB3.2	6	0		6	AT2G33560/AT3G25980/AT2G20635/AT5G05510/AT3G19590/AT1G49910
BP	GO:0045841	negative regulation of mitotic metaphase/anaphase transition	6/1440	13/19300	0.000185316	0.003724308	AT2G33560/AT3G25980/AT2G20635/AT5G05510/AT3G19590/AT1G49910	BUBR1/MAD2/BUB1/-/BUB3.1/BUB3.2	6	0		6	AT2G33560/AT3G25980/AT2G20635/AT5G05510/AT3G19590/AT1G49910
BP	GO:0051985	negative regulation of chromosome segregation	6/1440	13/19300	0.000185316	0.003724308	AT2G33560/AT3G25980/AT2G20635/AT5G05510/AT3G19590/AT1G49910	BUBR1/MAD2/BUB1/-/BUB3.1/BUB3.2	6	0		6	AT2G33560/AT3G25980/AT2G20635/AT5G05510/AT3G19590/AT1G49910
BP	GO:0071173	spindle assembly checkpoint	6/1440	13/19300	0.000185316	0.003724308	AT2G33560/AT3G25980/AT2G20635/AT5G05510/AT3G19590/AT1G49910	BUBR1/MAD2/BUB1/-/BUB3.1/BUB3.2	6	0		6	AT2G33560/AT3G25980/AT2G20635/AT5G05510/AT3G19590/AT1G49910
BP	GO:0071174	mitotic spindle checkpoint	6/1440	13/19300	0.000185316	0.003724308	AT2G33560/AT3G25980/AT2G20635/AT5G05510/AT3G19590/AT1G49910	BUBR1/MAD2/BUB1/-/BUB3.1/BUB3.2	6	0		6	AT2G33560/AT3G25980/AT2G20635/AT5G05510/AT3G19590/AT1G49910
BP	GO:1902100	negative regulation of metaphase/anaphase transition of cell cycle	6/1440	13/19300	0.000185316	0.003724308	AT2G33560/AT3G25980/AT2G20635/AT5G05510/AT3G19590/AT1G49910	BUBR1/MAD2/BUB1/-/BUB3.1/BUB3.2	6	0		6	AT2G33560/AT3G25980/AT2G20635/AT5G05510/AT3G19590/AT1G49910
BP	GO:1905819	negative regulation of chromosome separation	6/1440	13/19300	0.000185316	0.003724308	AT2G33560/AT3G25980/AT2G20635/AT5G05510/AT3G19590/AT1G49910	BUBR1/MAD2/BUB1/-/BUB3.1/BUB3.2	6	0		6	AT2G33560/AT3G25980/AT2G20635/AT5G05510/AT3G19590/AT1G49910
BP	GO:2000816	negative regulation of mitotic sister chromatid separation	6/1440	13/19300	0.000185316	0.003724308	AT2G33560/AT3G25980/AT2G20635/AT5G05510/AT3G19590/AT1G49910	BUBR1/MAD2/BUB1/-/BUB3.1/BUB3.2	6	0		6	AT2G33560/AT3G25980/AT2G20635/AT5G05510/AT3G19590/AT1G49910
BP	GO:0051338	regulation of transferase activity	28/1440	182/19300	0.000199432	0.003969468	AT4G35620/AT4G33270/AT5G06150/AT1G44110/AT4G33260/AT1G03780/AT1G20610/AT2G26760/AT3G06030/AT1G76310/AT4G03270/AT3G11520/AT4G01900/AT5G13840/AT5G21170/AT1G15570/AT5G15510/AT4G34160/AT1G80370/AT2G27970/AT1G16330/AT5G56580/AT5G43080/AT2G17620/AT5G26230/AT4G37490/AT2G42260/AT1G47200	CYCB2-2/CDC20-1/CYCB1-2/CYCA1-1/CDC20-2/TPX2/CYCB2-3/CYCB1-4/ANP3/CYCB2;4/CYCD6-1/CYCB1-3/GLB1/FZR3/AKINBETA1/CYCA2-3/-/CYCD3-1/CYCA2-4/CKS2/CYCB3;1/MKK6/CYCA3-1/CYCB2-1/MAKR1/CYCB1-1/PYM/WPP2	28	1	AT5G21170	27	AT4G35620/AT4G33270/AT5G06150/AT1G44110/AT4G33260/AT1G03780/AT1G20610/AT2G26760/AT3G06030/AT1G76310/AT4G03270/AT3G11520/AT4G01900/AT5G13840/AT1G15570/AT5G15510/AT4G34160/AT1G80370/AT2G27970/AT1G16330/AT5G56580/AT5G43080/AT2G17620/AT5G26230/AT4G37490/AT2G42260/AT1G47200
BP	GO:0007091	metaphase/anaphase transition of mitotic cell cycle	8/1440	24/19300	0.000234496	0.0044945	AT2G33560/AT3G25980/AT2G20635/AT5G05510/AT3G19590/AT1G50490/AT1G78770/AT1G49910	BUBR1/MAD2/BUB1/-/BUB3.1/UBC20/APC6/BUB3.2	8	0		8	AT2G33560/AT3G25980/AT2G20635/AT5G05510/AT3G19590/AT1G50490/AT1G78770/AT1G49910
BP	GO:0010965	regulation of mitotic sister chromatid separation	8/1440	24/19300	0.000234496	0.0044945	AT2G33560/AT3G25980/AT2G20635/AT5G05510/AT3G19590/AT1G50490/AT1G78770/AT1G49910	BUBR1/MAD2/BUB1/-/BUB3.1/UBC20/APC6/BUB3.2	8	0		8	AT2G33560/AT3G25980/AT2G20635/AT5G05510/AT3G19590/AT1G50490/AT1G78770/AT1G49910
BP	GO:0044784	metaphase/anaphase transition of cell cycle	8/1440	24/19300	0.000234496	0.0044945	AT2G33560/AT3G25980/AT2G20635/AT5G05510/AT3G19590/AT1G50490/AT1G78770/AT1G49910	BUBR1/MAD2/BUB1/-/BUB3.1/UBC20/APC6/BUB3.2	8	0		8	AT2G33560/AT3G25980/AT2G20635/AT5G05510/AT3G19590/AT1G50490/AT1G78770/AT1G49910
BP	GO:1905818	regulation of chromosome separation	8/1440	24/19300	0.000234496	0.0044945	AT2G33560/AT3G25980/AT2G20635/AT5G05510/AT3G19590/AT1G50490/AT1G78770/AT1G49910	BUBR1/MAD2/BUB1/-/BUB3.1/UBC20/APC6/BUB3.2	8	0		8	AT2G33560/AT3G25980/AT2G20635/AT5G05510/AT3G19590/AT1G50490/AT1G78770/AT1G49910
BP	GO:0010948	negative regulation of cell cycle process	13/1440	58/19300	0.00027851	0.005289125	AT1G35530/AT5G01630/AT2G33560/AT3G25980/AT4G24710/AT2G20635/AT5G05510/AT4G12620/AT3G27120/AT3G19590/AT1G49910/AT4G00020/AT3G48160	-/BRCA2B/BUBR1/MAD2/-/BUB1/-/ORC1B/FIGL1/BUB3.1/BUB3.2/MEE43/E2FE	13	0		13	AT1G35530/AT5G01630/AT2G33560/AT3G25980/AT4G24710/AT2G20635/AT5G05510/AT4G12620/AT3G27120/AT3G19590/AT1G49910/AT4G00020/AT3G48160
BP	GO:0009934	regulation of meristem structural organization	7/1440	19/19300	0.00028713	0.005403265	AT1G76540/AT3G50870/AT1G65470/AT1G04020/AT1G20930/AT5G46700/AT3G18730	CDKB2-1/GATA18/FAS1/ATBARD1/CDKB2-2/TRN2/TSK	7	0		7	AT1G76540/AT3G50870/AT1G65470/AT1G04020/AT1G20930/AT5G46700/AT3G18730
BP	GO:0000070	mitotic sister chromatid segregation	14/1440	66/19300	0.000303414	0.005658267	AT2G32590/AT5G48600/AT2G33560/AT5G35520/AT3G25980/AT3G54710/AT4G15890/AT2G20635/AT5G05510/AT3G19590/AT1G50490/AT1G78770/AT1G49910/AT2G31270	CAPH/ATSMC3/BUBR1/MIS12/MAD2/CDT1B/-/BUB1/-/BUB3.1/UBC20/APC6/BUB3.2/CDT1A	14	0		14	AT2G32590/AT5G48600/AT2G33560/AT5G35520/AT3G25980/AT3G54710/AT4G15890/AT2G20635/AT5G05510/AT3G19590/AT1G50490/AT1G78770/AT1G49910/AT2G31270
BP	GO:0007140	male meiotic nuclear division	8/1440	25/19300	0.000322427	0.005906409	AT2G33400/AT3G23670/AT4G21270/AT5G56580/AT1G14630/AT1G06660/AT1G50240/AT4G14150	-/KIN12B/KIN14C/MKK6/-/JASON/TIO/KIN12A	8	0		8	AT2G33400/AT3G23670/AT4G21270/AT5G56580/AT1G14630/AT1G06660/AT1G50240/AT4G14150
BP	GO:0051306	mitotic sister chromatid separation	8/1440	25/19300	0.000322427	0.005906409	AT2G33560/AT3G25980/AT2G20635/AT5G05510/AT3G19590/AT1G50490/AT1G78770/AT1G49910	BUBR1/MAD2/BUB1/-/BUB3.1/UBC20/APC6/BUB3.2	8	0		8	AT2G33560/AT3G25980/AT2G20635/AT5G05510/AT3G19590/AT1G50490/AT1G78770/AT1G49910
BP	GO:0009718	anthocyanin-containing compound biosynthetic process	9/1440	32/19300	0.00040615	0.007374824	AT4G22880/AT4G01900/AT1G12910/AT5G54060/AT3G29590/AT5G42800/AT1G66370/AT4G14090/AT4G09820	LDOX/GLB1/LWD1/A3G2XYLT/5MAT/DFRA/MYB113/UGT75C1/TT8	9	1	AT1G12910	8	AT4G22880/AT4G01900/AT5G54060/AT3G29590/AT5G42800/AT1G66370/AT4G14090/AT4G09820
BP	GO:0032465	regulation of cytokinesis	5/1440	10/19300	0.000420957	0.007447698	AT2G25880/AT5G01630/AT5G11510/AT4G32830/AT4G00020	AtAUR2/BRCA2B/MYB3R4/AUR1/MEE43	5	0		5	AT2G25880/AT5G01630/AT5G11510/AT4G32830/AT4G00020
BP	GO:0070828	heterochromatin organization	5/1440	10/19300	0.000420957	0.007447698	AT1G57820/AT5G59870/AT1G65470/AT5G64630/AT5G27670	ORTH2/HTA6/FAS1/FAS2/HTA7	5	0		5	AT1G57820/AT5G59870/AT1G65470/AT5G64630/AT5G27670
BP	GO:1904666	regulation of ubiquitin protein ligase activity	5/1440	10/19300	0.000420957	0.007447698	AT4G33270/AT4G33260/AT5G13840/AT2G42260/AT1G47200	CDC20-1/CDC20-2/FZR3/PYM/WPP2	5	0		5	AT4G33270/AT4G33260/AT5G13840/AT2G42260/AT1G47200
BP	GO:0007093	mitotic cell cycle checkpoint	10/1440	39/19300	0.000444472	0.0077971	AT3G23890/AT2G33560/AT3G25980/AT2G20635/AT4G14970/AT5G05510/AT3G05480/AT4G12620/AT3G19590/AT1G49910	TOP2/BUBR1/MAD2/BUB1/-/-/ATRAD9/ORC1B/BUB3.1/BUB3.2	10	0		10	AT3G23890/AT2G33560/AT3G25980/AT2G20635/AT4G14970/AT5G05510/AT3G05480/AT4G12620/AT3G19590/AT1G49910
BP	GO:0045132	meiotic chromosome segregation	13/1440	61/19300	0.000470097	0.00817732	AT3G23890/AT5G01630/AT2G33560/AT4G24710/AT3G14190/AT2G20635/AT1G01370/AT3G22880/AT4G14970/AT5G05510/AT5G63920/AT3G09880/AT4G00020	TOP2/BRCA2B/BUBR1/-/PANS1/BUB1/HTR12/DMC1/-/-/TOP3A/B'BETA/MEE43	13	1	AT3G09880	12	AT3G23890/AT5G01630/AT2G33560/AT4G24710/AT3G14190/AT2G20635/AT1G01370/AT3G22880/AT4G14970/AT5G05510/AT5G63920/AT4G00020
BP	GO:0010375	stomatal complex patterning	6/1440	15/19300	0.000474524	0.008185546	AT3G54180/AT4G14770/AT3G22760/AT2G38620/AT1G80080/AT4G12970	CDKB1-1/TCX2/TCX3/CDKB1-2/TMM/EPFL9	6	0		6	AT3G54180/AT4G14770/AT3G22760/AT2G38620/AT1G80080/AT4G12970
BP	GO:0034614	cellular response to reactive oxygen species	12/1440	55/19300	0.000614314	0.010454351	AT4G25100/AT1G12520/AT2G28190/AT1G27510/AT1G05680/AT1G76800/AT1G12010/AT1G08830/AT1G19570/AT1G32540/AT5G46350/AT2G19590	FSD1/CCS/CSD2/EX2/UGT74E2/-/-/CSD1/DHAR1/LOL1/WRKY8/ACO1	12	6	AT1G12520/AT2G28190/AT1G27510/AT1G05680/AT1G08830/AT5G46350	6	AT4G25100/AT1G76800/AT1G12010/AT1G19570/AT1G32540/AT2G19590
BP	GO:0051052	regulation of DNA metabolic process	23/1440	148/19300	0.00061615	0.010454351	AT1G35530/AT3G54560/AT5G66750/AT1G57820/AT5G11510/AT1G07370/AT3G48670/AT3G54180/AT3G54710/AT2G29570/AT2G38810/AT2G38620/AT4G25540/AT4G36270/AT3G05480/AT3G27120/AT1G78770/AT5G27680/AT5G13060/AT2G31270/AT3G57300/AT1G65070/AT3G48160	-/H2AV/DDM1/ORTH2/MYB3R4/PCNA/IDN2/CDKB1-1/CDT1B/PCNA2/HTA8/CDKB1-2/MSH3/-/ATRAD9/FIGL1/APC6/RECQSIM/ABAP1/CDT1A/INO80/-/E2FE	23	2	AT3G57300/AT1G65070	21	AT1G35530/AT3G54560/AT5G66750/AT1G57820/AT5G11510/AT1G07370/AT3G48670/AT3G54180/AT3G54710/AT2G29570/AT2G38810/AT2G38620/AT4G25540/AT4G36270/AT3G05480/AT3G27120/AT1G78770/AT5G27680/AT5G13060/AT2G31270/AT3G48160
BP	GO:2001251	negative regulation of chromosome organization	10/1440	41/19300	0.000683615	0.011504733	AT5G66750/AT2G33560/AT3G25980/AT4G21070/AT2G36490/AT2G20635/AT1G04020/AT5G05510/AT3G19590/AT1G49910	DDM1/BUBR1/MAD2/BRCA1/ROS1/BUB1/ATBARD1/-/BUB3.1/BUB3.2	10	0		10	AT5G66750/AT2G33560/AT3G25980/AT4G21070/AT2G36490/AT2G20635/AT1G04020/AT5G05510/AT3G19590/AT1G49910
BP	GO:0031297	replication fork processing	5/1440	11/19300	0.000724377	0.012092418	AT1G35530/AT5G01630/AT5G20850/AT5G27680/AT4G00020	-/BRCA2B/RAD51/RECQSIM/MEE43	5	0		5	AT1G35530/AT5G01630/AT5G20850/AT5G27680/AT4G00020
BP	GO:0031399	regulation of protein modification process	36/1440	277/19300	0.000797785	0.013211323	AT4G35620/AT4G33270/AT5G06150/AT1G44110/AT1G24020/AT5G66750/AT4G33260/AT1G03780/AT1G20610/AT4G34870/AT2G26760/AT3G06030/AT1G76310/AT4G03270/AT3G11520/AT5G13840/AT5G21170/AT1G15570/AT5G15510/AT4G34160/AT4G21070/AT1G80370/AT2G27970/AT1G16330/AT5G56580/AT5G43080/AT2G17620/AT1G04020/AT5G53160/AT4G37490/AT1G54450/AT3G09880/AT2G40330/AT2G42260/AT1G47200/AT5G28850	CYCB2-2/CDC20-1/CYCB1-2/CYCA1-1/MLP423/DDM1/CDC20-2/TPX2/CYCB2-3/CYP18-4/CYCB1-4/ANP3/CYCB2;4/CYCD6-1/CYCB1-3/FZR3/AKINBETA1/CYCA2-3/-/CYCD3-1/BRCA1/CYCA2-4/CKS2/CYCB3;1/MKK6/CYCA3-1/CYCB2-1/ATBARD1/PYL8/CYCB1-1/B''DELTA/B'BETA/PYL6/PYM/WPP2/B''BETA	36	5	AT5G21170/AT5G53160/AT3G09880/AT2G40330/AT5G28850	31	AT4G35620/AT4G33270/AT5G06150/AT1G44110/AT1G24020/AT5G66750/AT4G33260/AT1G03780/AT1G20610/AT4G34870/AT2G26760/AT3G06030/AT1G76310/AT4G03270/AT3G11520/AT5G13840/AT1G15570/AT5G15510/AT4G34160/AT4G21070/AT1G80370/AT2G27970/AT1G16330/AT5G56580/AT5G43080/AT2G17620/AT1G04020/AT4G37490/AT1G54450/AT2G42260/AT1G47200
BP	GO:0033045	regulation of sister chromatid segregation	9/1440	35/19300	0.000834315	0.013706603	AT2G33560/AT3G25980/AT3G14190/AT2G20635/AT5G05510/AT3G19590/AT1G50490/AT1G78770/AT1G49910	BUBR1/MAD2/PANS1/BUB1/-/BUB3.1/UBC20/APC6/BUB3.2	9	0		9	AT2G33560/AT3G25980/AT3G14190/AT2G20635/AT5G05510/AT3G19590/AT1G50490/AT1G78770/AT1G49910
BP	GO:0034599	cellular response to oxidative stress	17/1440	98/19300	0.000877586	0.014303967	AT4G25100/AT1G12520/AT2G28190/AT1G65970/AT1G27510/AT4G35970/AT1G05680/AT1G76800/AT1G07890/AT4G08390/AT1G12010/AT1G08830/AT1G77370/AT1G19570/AT1G32540/AT5G46350/AT2G19590	FSD1/CCS/CSD2/PRXIIC/EX2/APX5/UGT74E2/-/APX1/APXS/-/CSD1/-/DHAR1/LOL1/WRKY8/ACO1	17	8	AT1G12520/AT2G28190/AT1G65970/AT1G27510/AT1G05680/AT1G08830/AT1G77370/AT5G46350	9	AT4G25100/AT4G35970/AT1G76800/AT1G07890/AT4G08390/AT1G12010/AT1G19570/AT1G32540/AT2G19590
BP	GO:0044703	multi-organism reproductive process	24/1440	163/19300	0.001040807	0.016831807	AT2G33400/AT1G65450/AT3G23670/AT4G17030/AT4G21270/AT4G35560/AT4G15890/AT5G18700/AT4G24580/AT5G56580/AT1G14630/AT1G01370/AT4G13560/AT1G06660/AT1G50240/AT4G12620/AT5G46700/AT3G09880/AT2G20750/AT1G78260/AT4G37450/AT3G52115/AT4G14150/AT4G28250	-/-/KIN12B/EXLB1/KIN14C/-/-/RUK/REN1/MKK6/-/HTR12/UNE15/JASON/TIO/ORC1B/TRN2/B'BETA/EXPB1/-/AGP18/GR1/KIN12A/EXPB3	24	1	AT3G09880	23	AT2G33400/AT1G65450/AT3G23670/AT4G17030/AT4G21270/AT4G35560/AT4G15890/AT5G18700/AT4G24580/AT5G56580/AT1G14630/AT1G01370/AT4G13560/AT1G06660/AT1G50240/AT4G12620/AT5G46700/AT2G20750/AT1G78260/AT4G37450/AT3G52115/AT4G14150/AT4G28250
BP	GO:0007135	meiosis II	7/1440	23/19300	0.00107232	0.017074638	AT2G33400/AT2G33560/AT3G14190/AT2G20635/AT1G06660/AT5G05510/AT3G09880	-/BUBR1/PANS1/BUB1/JASON/-/B'BETA	7	1	AT3G09880	6	AT2G33400/AT2G33560/AT3G14190/AT2G20635/AT1G06660/AT5G05510
BP	GO:0061983	meiosis II cell cycle process	7/1440	23/19300	0.00107232	0.017074638	AT2G33400/AT2G33560/AT3G14190/AT2G20635/AT1G06660/AT5G05510/AT3G09880	-/BUBR1/PANS1/BUB1/JASON/-/B'BETA	7	1	AT3G09880	6	AT2G33400/AT2G33560/AT3G14190/AT2G20635/AT1G06660/AT5G05510
BP	GO:0033047	regulation of mitotic sister chromatid segregation	8/1440	30/19300	0.001248102	0.019721919	AT2G33560/AT3G25980/AT2G20635/AT5G05510/AT3G19590/AT1G50490/AT1G78770/AT1G49910	BUBR1/MAD2/BUB1/-/BUB3.1/UBC20/APC6/BUB3.2	8	0		8	AT2G33560/AT3G25980/AT2G20635/AT5G05510/AT3G19590/AT1G50490/AT1G78770/AT1G49910
BP	GO:0051983	regulation of chromosome segregation	9/1440	37/19300	0.001284074	0.020014604	AT2G33560/AT3G25980/AT3G14190/AT2G20635/AT5G05510/AT3G19590/AT1G50490/AT1G78770/AT1G49910	BUBR1/MAD2/PANS1/BUB1/-/BUB3.1/UBC20/APC6/BUB3.2	9	0		9	AT2G33560/AT3G25980/AT3G14190/AT2G20635/AT5G05510/AT3G19590/AT1G50490/AT1G78770/AT1G49910
BP	GO:0019953	sexual reproduction	23/1440	156/19300	0.001285962	0.020014604	AT2G33400/AT1G65450/AT3G23670/AT4G17030/AT4G21270/AT4G35560/AT4G15890/AT5G18700/AT5G56580/AT1G14630/AT1G01370/AT4G13560/AT1G06660/AT1G50240/AT4G12620/AT5G46700/AT3G09880/AT2G20750/AT1G78260/AT4G37450/AT3G52115/AT4G14150/AT4G28250	-/-/KIN12B/EXLB1/KIN14C/-/-/RUK/MKK6/-/HTR12/UNE15/JASON/TIO/ORC1B/TRN2/B'BETA/EXPB1/-/AGP18/GR1/KIN12A/EXPB3	23	1	AT3G09880	22	AT2G33400/AT1G65450/AT3G23670/AT4G17030/AT4G21270/AT4G35560/AT4G15890/AT5G18700/AT5G56580/AT1G14630/AT1G01370/AT4G13560/AT1G06660/AT1G50240/AT4G12620/AT5G46700/AT2G20750/AT1G78260/AT4G37450/AT3G52115/AT4G14150/AT4G28250
BP	GO:0040020	regulation of meiotic nuclear division	6/1440	18/19300	0.00144895	0.022383035	AT1G35530/AT5G01630/AT4G24710/AT3G14190/AT3G27120/AT4G00020	-/BRCA2B/-/PANS1/FIGL1/MEE43	6	0		6	AT1G35530/AT5G01630/AT4G24710/AT3G14190/AT3G27120/AT4G00020
BP	GO:0019748	secondary metabolic process	43/1440	362/19300	0.001672624	0.025646896	AT3G16410/AT1G17190/AT3G14210/AT3G10450/AT1G67980/AT5G66690/AT4G37750/AT1G50110/AT3G09260/AT4G22880/AT1G74590/AT5G13330/AT1G21100/AT5G41040/AT1G20780/AT5G20230/AT1G61820/AT5G17220/AT5G26000/AT1G52400/AT2G44460/AT1G61810/AT1G66280/AT3G43800/AT5G22500/AT5G25980/AT2G21890/AT2G22920/AT4G37410/AT5G48850/AT2G22970/AT4G12910/AT5G67310/AT3G11430/AT1G63910/AT4G14090/AT1G54040/AT2G44450/AT3G25180/AT3G19820…	NSP4/GSTU26/ESM1/SCPL7/CCOAMT/UGT72E2/ANT/BCAT6/BGLU23/LDOX/GSTU10/ERF113/IGMT1/HHT1/PUB44/BCB/BGLU46/GSTF12/TGG1/BGLU18/BGLU28/BGLU45/BGLU22/GSTU27/FAR1/TGG2/CAD3/SCPL12/CYP81F4/SDI1/SCPL11/SCPL20/CYP81G1/GPAT5/AtMYB103/UGT75C1/ESP/BGLU15/CYP82G1/DIM/CYP79B3/ATR1/TT8	43	11	AT3G10450/AT1G67980/AT1G74590/AT5G13330/AT1G21100/AT1G20780/AT5G20230/AT1G61820/AT1G61810/AT5G67310/AT4G24520	32	AT3G16410/AT1G17190/AT3G14210/AT5G66690/AT4G37750/AT1G50110/AT3G09260/AT4G22880/AT5G41040/AT5G17220/AT5G26000/AT1G52400/AT2G44460/AT1G66280/AT3G43800/AT5G22500/AT5G25980/AT2G21890/AT2G22920/AT4G37410/AT5G48850/AT2G22970/AT4G12910/AT3G11430/AT1G63910/AT4G14090/AT1G54040/AT2G44450/AT3G25180/AT3G19820/AT2G22330/AT4G09820
BP	GO:0044273	sulfur compound catabolic process	10/1440	46/19300	0.001767593	0.026676793	AT3G16410/AT3G14210/AT3G09260/AT5G26000/AT1G52400/AT2G44460/AT1G66280/AT5G25980/AT1G54040/AT2G44450	NSP4/ESM1/BGLU23/TGG1/BGLU18/BGLU28/BGLU22/TGG2/ESP/BGLU15	10	0		10	AT3G16410/AT3G14210/AT3G09260/AT5G26000/AT1G52400/AT2G44460/AT1G66280/AT5G25980/AT1G54040/AT2G44450
BP	GO:0051438	regulation of ubiquitin-protein transferase activity	5/1440	13/19300	0.001778453	0.026676793	AT4G33270/AT4G33260/AT5G13840/AT2G42260/AT1G47200	CDC20-1/CDC20-2/FZR3/PYM/WPP2	5	0		5	AT4G33270/AT4G33260/AT5G13840/AT2G42260/AT1G47200
BP	GO:2000038	regulation of stomatal complex development	5/1440	13/19300	0.001778453	0.026676793	AT1G34245/AT1G15570/AT2G30370/AT5G53210/AT4G12970	EPF2/CYCA2-3/CHAL/SPCH/EPFL9	5	0		5	AT1G34245/AT1G15570/AT2G30370/AT5G53210/AT4G12970
BP	GO:0043549	regulation of kinase activity	23/1440	160/19300	0.001809279	0.026943934	AT4G35620/AT5G06150/AT1G44110/AT1G03780/AT1G20610/AT2G26760/AT3G06030/AT1G76310/AT4G03270/AT3G11520/AT4G01900/AT5G21170/AT1G15570/AT5G15510/AT4G34160/AT1G80370/AT2G27970/AT1G16330/AT5G56580/AT5G43080/AT2G17620/AT5G26230/AT4G37490	CYCB2-2/CYCB1-2/CYCA1-1/TPX2/CYCB2-3/CYCB1-4/ANP3/CYCB2;4/CYCD6-1/CYCB1-3/GLB1/AKINBETA1/CYCA2-3/-/CYCD3-1/CYCA2-4/CKS2/CYCB3;1/MKK6/CYCA3-1/CYCB2-1/MAKR1/CYCB1-1	23	1	AT5G21170	22	AT4G35620/AT5G06150/AT1G44110/AT1G03780/AT1G20610/AT2G26760/AT3G06030/AT1G76310/AT4G03270/AT3G11520/AT4G01900/AT1G15570/AT5G15510/AT4G34160/AT1G80370/AT2G27970/AT1G16330/AT5G56580/AT5G43080/AT2G17620/AT5G26230/AT4G37490
BP	GO:0006305	DNA alkylation	12/1440	62/19300	0.001864497	0.0273724	AT3G54560/AT5G66750/AT1G57820/AT3G48670/AT2G27040/AT4G16265/AT4G19020/AT2G38810/AT2G36490/AT5G49160/AT5G43990/AT3G49250	H2AV/DDM1/ORTH2/IDN2/AGO4/NRPB9B/CMT2/HTA8/ROS1/DMT1/SUVR2/DMS3	12	0		12	AT3G54560/AT5G66750/AT1G57820/AT3G48670/AT2G27040/AT4G16265/AT4G19020/AT2G38810/AT2G36490/AT5G49160/AT5G43990/AT3G49250
BP	GO:0006306	DNA methylation	12/1440	62/19300	0.001864497	0.0273724	AT3G54560/AT5G66750/AT1G57820/AT3G48670/AT2G27040/AT4G16265/AT4G19020/AT2G38810/AT2G36490/AT5G49160/AT5G43990/AT3G49250	H2AV/DDM1/ORTH2/IDN2/AGO4/NRPB9B/CMT2/HTA8/ROS1/DMT1/SUVR2/DMS3	12	0		12	AT3G54560/AT5G66750/AT1G57820/AT3G48670/AT2G27040/AT4G16265/AT4G19020/AT2G38810/AT2G36490/AT5G49160/AT5G43990/AT3G49250
BP	GO:0006312	mitotic recombination	6/1440	19/19300	0.001985175	0.028938814	AT5G01630/AT2G24490/AT4G25540/AT3G22880/AT5G20850/AT4G00020	BRCA2B/RPA2A/MSH3/DMC1/RAD51/MEE43	6	0		6	AT5G01630/AT2G24490/AT4G25540/AT3G22880/AT5G20850/AT4G00020
BP	GO:0000272	polysaccharide catabolic process	23/1440	162/19300	0.002132833	0.030873883	AT2G43590/AT5G47500/AT1G78060/AT3G53190/AT4G02330/AT1G02800/AT2G45220/AT5G63180/AT5G49360/AT2G43580/AT4G13710/AT3G10740/AT4G15210/AT3G12500/AT3G59010/AT1G70710/AT1G53830/AT2G20680/AT3G27400/AT3G47050/AT5G55720/AT1G04680/AT3G24230	-/PME68/BXL7/-/PME41/CEL2/PME17/-/BXL1/-/-/ASD1/BAM5/CHI-B/PME35/CEL1/PME2/MAN2/-/-/-/-/-	23	3	AT2G45220/AT5G49360/AT3G10740	20	AT2G43590/AT5G47500/AT1G78060/AT3G53190/AT4G02330/AT1G02800/AT5G63180/AT2G43580/AT4G13710/AT4G15210/AT3G12500/AT3G59010/AT1G70710/AT1G53830/AT2G20680/AT3G27400/AT3G47050/AT5G55720/AT1G04680/AT3G24230
BP	GO:0044728	DNA methylation or demethylation	14/1440	80/19300	0.002222922	0.0319545	AT3G54560/AT5G66750/AT1G57820/AT3G48670/AT5G35330/AT3G14890/AT2G27040/AT4G16265/AT4G19020/AT2G38810/AT2G36490/AT5G49160/AT5G43990/AT3G49250	H2AV/DDM1/ORTH2/IDN2/MBD2/ZDP/AGO4/NRPB9B/CMT2/HTA8/ROS1/DMT1/SUVR2/DMS3	14	1	AT5G35330	13	AT3G54560/AT5G66750/AT1G57820/AT3G48670/AT3G14890/AT2G27040/AT4G16265/AT4G19020/AT2G38810/AT2G36490/AT5G49160/AT5G43990/AT3G49250
BP	GO:0046283	anthocyanin-containing compound metabolic process	10/1440	48/19300	0.00247566	0.035342186	AT4G22880/AT4G01900/AT1G12910/AT5G54060/AT3G29590/AT5G17220/AT5G42800/AT1G66370/AT4G14090/AT4G09820	LDOX/GLB1/LWD1/A3G2XYLT/5MAT/GSTF12/DFRA/MYB113/UGT75C1/TT8	10	1	AT1G12910	9	AT4G22880/AT4G01900/AT5G54060/AT3G29590/AT5G17220/AT5G42800/AT1G66370/AT4G14090/AT4G09820
BP	GO:0090698	post-embryonic plant morphogenesis	24/1440	174/19300	0.002556423	0.03624518	AT1G70560/AT1G02580/AT1G04110/AT3G54180/AT1G34245/AT1G15570/AT5G03680/AT5G56580/AT5G57390/AT2G16910/AT2G30370/AT2G22670/AT1G07880/AT3G20860/AT4G01630/AT1G80080/AT2G34680/AT1G73590/AT5G28490/AT2G31650/AT5G56320/AT1G77690/AT5G62230/AT4G12970	TAA1/MEA/SBT1.2/CDKB1-1/EPF2/CYCA2-3/PTL/MKK6/AIL5/AMS/CHAL/IAA8/MPK13/NEK6/EXPA17/TMM/AIR9/PIN1/LSH1/ATX1/ATEXPA14/LAX3/ERL1/EPFL9	24	1	AT1G02580	23	AT1G70560/AT1G04110/AT3G54180/AT1G34245/AT1G15570/AT5G03680/AT5G56580/AT5G57390/AT2G16910/AT2G30370/AT2G22670/AT1G07880/AT3G20860/AT4G01630/AT1G80080/AT2G34680/AT1G73590/AT5G28490/AT2G31650/AT5G56320/AT1G77690/AT5G62230/AT4G12970
BP	GO:0010332	response to gamma radiation	5/1440	14/19300	0.002597677	0.036579536	AT5G06150/AT4G21070/AT4G37490/AT5G20850/AT5G27680	CYCB1-2/BRCA1/CYCB1-1/RAD51/RECQSIM	5	0		5	AT5G06150/AT4G21070/AT4G37490/AT5G20850/AT5G27680
BP	GO:0006633	fatty acid biosynthetic process	22/1440	155/19300	0.002640505	0.036931386	AT1G43800/AT5G04530/AT1G66430/AT5G15530/AT4G01900/AT1G54580/AT1G06100/AT5G21170/AT1G06360/AT1G76690/AT2G22230/AT4G21070/AT3G45140/AT3G23840/AT1G04020/AT4G34250/AT5G02890/AT1G25450/AT1G73680/AT5G38020/AT3G05020/AT3G55360	S-ACP-DES6/KCS19/-/BCCP2/GLB1/ACP2/-/AKINBETA1/-/OPR2/-/BRCA1/LOX2/CER26L/ATBARD1/KCS16/-/KCS5/ALPHA DOX2/-/ACP1/ECR	22	2	AT5G21170/AT1G73680	20	AT1G43800/AT5G04530/AT1G66430/AT5G15530/AT4G01900/AT1G54580/AT1G06100/AT1G06360/AT1G76690/AT2G22230/AT4G21070/AT3G45140/AT3G23840/AT1G04020/AT4G34250/AT5G02890/AT1G25450/AT5G38020/AT3G05020/AT3G55360
BP	GO:0010440	stomatal lineage progression	6/1440	20/19300	0.002658784	0.036937468	AT3G54180/AT1G15570/AT4G34160/AT4G14770/AT3G22760/AT2G38620	CDKB1-1/CYCA2-3/CYCD3-1/TCX2/TCX3/CDKB1-2	6	0		6	AT3G54180/AT1G15570/AT4G34160/AT4G14770/AT3G22760/AT2G38620
BP	GO:0042737	drug catabolic process	28/1440	215/19300	0.002793266	0.038547065	AT1G65970/AT2G43590/AT5G47500/AT3G21770/AT3G49110/AT3G53190/AT4G02330/AT2G45220/AT5G63180/AT2G43580/AT4G13710/AT4G35970/AT4G11290/AT3G12500/AT3G32980/AT3G59010/AT1G53830/AT1G07890/AT4G08390/AT5G15180/AT3G27400/AT4G01700/AT5G51890/AT1G44970/AT5G58390/AT5G55720/AT1G04680/AT3G24230	PRXIIC/-/PME68/PER30/PER33/-/PME41/PME17/-/-/-/APX5/PER39/CHI-B/PER32/PME35/PME2/APX1/APXS/PER56/-/-/PER66/PER9/PER67/-/-/-	28	2	AT1G65970/AT2G45220	26	AT2G43590/AT5G47500/AT3G21770/AT3G49110/AT3G53190/AT4G02330/AT5G63180/AT2G43580/AT4G13710/AT4G35970/AT4G11290/AT3G12500/AT3G32980/AT3G59010/AT1G53830/AT1G07890/AT4G08390/AT5G15180/AT3G27400/AT4G01700/AT5G51890/AT1G44970/AT5G58390/AT5G55720/AT1G04680/AT3G24230
BP	GO:0098869	cellular oxidant detoxification	22/1440	156/19300	0.002862892	0.039246274	AT4G25100/AT1G12520/AT2G28190/AT1G65970/AT3G21770/AT3G49110/AT2G22170/AT4G35970/AT4G11290/AT3G32980/AT3G49580/AT1G07890/AT4G08390/AT1G73680/AT5G15180/AT5G51890/AT1G44970/AT5G58390/AT1G08830/AT1G77370/AT1G19570/AT1G32540	FSD1/CCS/CSD2/PRXIIC/PER30/PER33/PLAT2/APX5/PER39/PER32/LSU1/APX1/APXS/ALPHA DOX2/PER56/PER66/PER9/PER67/CSD1/-/DHAR1/LOL1	22	6	AT1G12520/AT2G28190/AT1G65970/AT1G73680/AT1G08830/AT1G77370	16	AT4G25100/AT3G21770/AT3G49110/AT2G22170/AT4G35970/AT4G11290/AT3G32980/AT3G49580/AT1G07890/AT4G08390/AT5G15180/AT5G51890/AT1G44970/AT5G58390/AT1G19570/AT1G32540
BP	GO:1901658	glycosyl compound catabolic process	10/1440	49/19300	0.002906292	0.039579108	AT3G16410/AT3G14210/AT3G09260/AT5G26000/AT1G52400/AT2G44460/AT1G66280/AT5G25980/AT1G54040/AT2G44450	NSP4/ESM1/BGLU23/TGG1/BGLU18/BGLU28/BGLU22/TGG2/ESP/BGLU15	10	0		10	AT3G16410/AT3G14210/AT3G09260/AT5G26000/AT1G52400/AT2G44460/AT1G66280/AT5G25980/AT1G54040/AT2G44450
BP	GO:0070192	chromosome organization involved in meiotic cell cycle	10/1440	50/19300	0.00339463	0.04592735	AT2G33560/AT4G24710/AT3G14190/AT4G15890/AT2G20635/AT3G22880/AT4G14970/AT5G05510/AT3G09880/AT5G20850	BUBR1/-/PANS1/-/BUB1/DMC1/-/-/B'BETA/RAD51	10	1	AT3G09880	9	AT2G33560/AT4G24710/AT3G14190/AT4G15890/AT2G20635/AT3G22880/AT4G14970/AT5G05510/AT5G20850
BP	GO:0006022	aminoglycan metabolic process	6/1440	21/19300	0.003490128	0.046610091	AT2G43590/AT5G39320/AT2G43580/AT3G12500/AT1G26570/AT4G01700	-/UGD4/-/CHI-B/UGD1/-	6	0		6	AT2G43590/AT5G39320/AT2G43580/AT3G12500/AT1G26570/AT4G01700
BP	GO:0051445	regulation of meiotic cell cycle	6/1440	21/19300	0.003490128	0.046610091	AT1G35530/AT5G01630/AT4G24710/AT3G14190/AT3G27120/AT4G00020	-/BRCA2B/-/PANS1/FIGL1/MEE43	6	0		6	AT1G35530/AT5G01630/AT4G24710/AT3G14190/AT3G27120/AT4G00020
BP	GO:0006304	DNA modification	14/1440	84/19300	0.003542403	0.047004956	AT3G54560/AT5G66750/AT1G57820/AT3G48670/AT5G35330/AT3G14890/AT2G27040/AT4G16265/AT4G19020/AT2G38810/AT2G36490/AT5G49160/AT5G43990/AT3G49250	H2AV/DDM1/ORTH2/IDN2/MBD2/ZDP/AGO4/NRPB9B/CMT2/HTA8/ROS1/DMT1/SUVR2/DMS3	14	1	AT5G35330	13	AT3G54560/AT5G66750/AT1G57820/AT3G48670/AT3G14890/AT2G27040/AT4G16265/AT4G19020/AT2G38810/AT2G36490/AT5G49160/AT5G43990/AT3G49250
BP	GO:0019430	removal of superoxide radicals	5/1440	15/19300	0.003659254	0.04763934	AT4G25100/AT1G12520/AT2G28190/AT1G08830/AT1G32540	FSD1/CCS/CSD2/CSD1/LOL1	5	3	AT1G12520/AT2G28190/AT1G08830	2	AT4G25100/AT1G32540
BP	GO:0071450	cellular response to oxygen radical	5/1440	15/19300	0.003659254	0.04763934	AT4G25100/AT1G12520/AT2G28190/AT1G08830/AT1G32540	FSD1/CCS/CSD2/CSD1/LOL1	5	3	AT1G12520/AT2G28190/AT1G08830	2	AT4G25100/AT1G32540
BP	GO:0071451	cellular response to superoxide	5/1440	15/19300	0.003659254	0.04763934	AT4G25100/AT1G12520/AT2G28190/AT1G08830/AT1G32540	FSD1/CCS/CSD2/CSD1/LOL1	5	3	AT1G12520/AT2G28190/AT1G08830	2	AT4G25100/AT1G32540
BP	GO:0097237	cellular response to toxic substance	24/1440	179/19300	0.003707454	0.047965189	AT4G25100/AT1G12520/AT2G28190/AT1G65970/AT3G21770/AT3G49110/AT2G22170/AT4G35970/AT1G05680/AT4G11290/AT3G32980/AT3G49580/AT1G07890/AT4G08390/AT1G73680/AT5G15180/AT5G51890/AT1G44970/AT5G58390/AT1G08830/AT1G77370/AT1G19570/AT1G32540/AT5G46350	FSD1/CCS/CSD2/PRXIIC/PER30/PER33/PLAT2/APX5/UGT74E2/PER39/PER32/LSU1/APX1/APXS/ALPHA DOX2/PER56/PER66/PER9/PER67/CSD1/-/DHAR1/LOL1/WRKY8	24	8	AT1G12520/AT2G28190/AT1G65970/AT1G05680/AT1G73680/AT1G08830/AT1G77370/AT5G46350	16	AT4G25100/AT3G21770/AT3G49110/AT2G22170/AT4G35970/AT4G11290/AT3G32980/AT3G49580/AT1G07890/AT4G08390/AT5G15180/AT5G51890/AT1G44970/AT5G58390/AT1G19570/AT1G32540
CC	GO:0005856	cytoskeleton	91/1316	421/17868	3.53E-21	7.44E-19	AT1G18370/AT4G35620/AT4G26660/AT3G19050/AT2G07170/AT5G55520/AT5G06150/AT2G28620/AT1G20060/AT2G25880/AT3G44050/AT5G51600/AT5G67270/AT2G36200/AT3G58650/AT1G03780/AT4G14330/AT5G66310/AT1G20610/AT3G23670/AT2G26760/AT2G29890/AT1G09450/AT2G33560/AT3G06030/AT1G76310/AT5G23910/AT2G44190/AT3G11520/AT3G25980/AT4G21270/AT1G75780/AT5G12250/AT3G20150/AT5G62700/AT1G72250/AT3G17360/AT1G04820/AT5G66410/AT2G40820…	KIN7A/CYCB2-2/-/KIN12D/TOR1L2/-/CYCB1-2/-/-/AtAUR2/KIN12E/MAP65-3/EB1C/-/-/TPX2/KIN10A/KIN7H/CYCB2-3/KIN12B/CYCB1-4/VLN1/HASPIN/BUBR1/ANP3/CYCB2;4/-/EDE1/CYCB1-3/MAD2/KIN14C/TUBB1/TUBB6/KIN12F/TUBB3/-/POK1/TUBA4/PLP3B/-/-/TOR1L3/KIN14D/-/IQD31/MAP65-4/WDL1/FIM3/-/RUK/CAM5/ARAC7/ARAC9/SPR1/CYCB3;1/NET1A/TUBA4/MKK6/-/DRP5A/CYCB2-1/AUR1/-/SCAR1/KIN7O/KIN14I/-/QWRF4/TIO/-/CYCB1-1/-/BUB3.1/-/KIN14N/VI…	91	2	AT5G43900/AT3G53230	89	AT1G18370/AT4G35620/AT4G26660/AT3G19050/AT2G07170/AT5G55520/AT5G06150/AT2G28620/AT1G20060/AT2G25880/AT3G44050/AT5G51600/AT5G67270/AT2G36200/AT3G58650/AT1G03780/AT4G14330/AT5G66310/AT1G20610/AT3G23670/AT2G26760/AT2G29890/AT1G09450/AT2G33560/AT3G06030/AT1G76310/AT5G23910/AT2G44190/AT3G11520/AT3G25980/AT4G21270/AT1G75780/AT5G12250/AT3G20150/AT5G62700/AT1G72250/AT3G17360/AT1G04820/AT5G66410/AT2G40820…
CC	GO:0015630	microtubule cytoskeleton	74/1316	299/17868	5.16E-21	7.44E-19	AT1G18370/AT4G35620/AT4G26660/AT3G19050/AT2G07170/AT5G55520/AT5G06150/AT2G28620/AT1G20060/AT2G25880/AT3G44050/AT5G51600/AT5G67270/AT2G36200/AT3G58650/AT1G03780/AT4G14330/AT5G66310/AT1G20610/AT3G23670/AT2G26760/AT2G33560/AT3G06030/AT1G76310/AT5G23910/AT2G44190/AT3G11520/AT3G25980/AT4G21270/AT1G75780/AT5G12250/AT3G20150/AT5G62700/AT1G72250/AT3G17360/AT1G04820/AT5G66410/AT2G22610/AT5G62580/AT4G05190…	KIN7A/CYCB2-2/-/KIN12D/TOR1L2/-/CYCB1-2/-/-/AtAUR2/KIN12E/MAP65-3/EB1C/-/-/TPX2/KIN10A/KIN7H/CYCB2-3/KIN12B/CYCB1-4/BUBR1/ANP3/CYCB2;4/-/EDE1/CYCB1-3/MAD2/KIN14C/TUBB1/TUBB6/KIN12F/TUBB3/-/POK1/TUBA4/PLP3B/-/TOR1L3/KIN14D/-/IQD31/MAP65-4/WDL1/-/RUK/CAM5/SPR1/CYCB3;1/TUBA4/-/DRP5A/CYCB2-1/AUR1/-/KIN7O/KIN14I/-/QWRF4/-/CYCB1-1/-/BUB3.1/-/KIN14N/AIR9/MAP65-2/BUB3.2/RECQSIM/-/KIN12A/-/KIN7N/-	74	0		74	AT1G18370/AT4G35620/AT4G26660/AT3G19050/AT2G07170/AT5G55520/AT5G06150/AT2G28620/AT1G20060/AT2G25880/AT3G44050/AT5G51600/AT5G67270/AT2G36200/AT3G58650/AT1G03780/AT4G14330/AT5G66310/AT1G20610/AT3G23670/AT2G26760/AT2G33560/AT3G06030/AT1G76310/AT5G23910/AT2G44190/AT3G11520/AT3G25980/AT4G21270/AT1G75780/AT5G12250/AT3G20150/AT5G62700/AT1G72250/AT3G17360/AT1G04820/AT5G66410/AT2G22610/AT5G62580/AT4G05190…
CC	GO:0044430	cytoskeletal part	79/1316	336/17868	7.16E-21	7.44E-19	AT1G18370/AT4G35620/AT4G26660/AT3G19050/AT2G07170/AT5G55520/AT5G06150/AT2G28620/AT1G20060/AT2G25880/AT3G44050/AT5G51600/AT5G67270/AT2G36200/AT3G58650/AT1G03780/AT4G14330/AT5G66310/AT1G20610/AT3G23670/AT2G26760/AT2G33560/AT3G06030/AT1G76310/AT5G23910/AT2G44190/AT3G11520/AT3G25980/AT4G21270/AT1G75780/AT5G12250/AT3G20150/AT5G62700/AT1G72250/AT3G17360/AT1G04820/AT5G66410/AT2G22610/AT5G62580/AT4G05190…	KIN7A/CYCB2-2/-/KIN12D/TOR1L2/-/CYCB1-2/-/-/AtAUR2/KIN12E/MAP65-3/EB1C/-/-/TPX2/KIN10A/KIN7H/CYCB2-3/KIN12B/CYCB1-4/BUBR1/ANP3/CYCB2;4/-/EDE1/CYCB1-3/MAD2/KIN14C/TUBB1/TUBB6/KIN12F/TUBB3/-/POK1/TUBA4/PLP3B/-/TOR1L3/KIN14D/-/IQD31/MAP65-4/WDL1/FIM3/-/RUK/CAM5/SPR1/CYCB3;1/TUBA4/-/DRP5A/CYCB2-1/AUR1/-/KIN7O/KIN14I/-/QWRF4/-/CYCB1-1/-/BUB3.1/-/KIN14N/VIIIB/XI-B/MYA2/AIR9/MAP65-2/BUB3.2/FIM2/RECQSIM/…	79	1	AT5G43900	78	AT1G18370/AT4G35620/AT4G26660/AT3G19050/AT2G07170/AT5G55520/AT5G06150/AT2G28620/AT1G20060/AT2G25880/AT3G44050/AT5G51600/AT5G67270/AT2G36200/AT3G58650/AT1G03780/AT4G14330/AT5G66310/AT1G20610/AT3G23670/AT2G26760/AT2G33560/AT3G06030/AT1G76310/AT5G23910/AT2G44190/AT3G11520/AT3G25980/AT4G21270/AT1G75780/AT5G12250/AT3G20150/AT5G62700/AT1G72250/AT3G17360/AT1G04820/AT5G66410/AT2G22610/AT5G62580/AT4G05190…
CC	GO:0099081	supramolecular polymer	61/1316	230/17868	3.92E-19	2.04E-17	AT1G18370/AT4G26660/AT3G19050/AT2G07170/AT5G55520/AT2G28620/AT1G20060/AT2G25880/AT3G44050/AT5G51600/AT5G67270/AT2G36200/AT1G03780/AT4G14330/AT5G66310/AT3G23670/AT2G33560/AT3G06030/AT5G23910/AT2G44190/AT3G25980/AT4G21270/AT1G75780/AT5G12250/AT3G20150/AT5G62700/AT1G72250/AT3G17360/AT1G04820/AT5G66410/AT2G22610/AT5G62580/AT4G05190/AT5G60930/AT3G60840/AT3G04630/AT5G55400/AT5G15510/AT5G18700/AT2G27030…	KIN7A/-/KIN12D/TOR1L2/-/-/-/AtAUR2/KIN12E/MAP65-3/EB1C/-/TPX2/KIN10A/KIN7H/KIN12B/BUBR1/ANP3/-/EDE1/MAD2/KIN14C/TUBB1/TUBB6/KIN12F/TUBB3/-/POK1/TUBA4/PLP3B/-/TOR1L3/KIN14D/-/MAP65-4/WDL1/FIM3/-/RUK/CAM5/SPR1/TUBA4/-/DRP5A/AUR1/-/KIN7O/KIN14I/QWRF4/-/BUB3.1/-/KIN14N/AIR9/MAP65-2/FIM2/-/KIN12A/-/KIN7N/-	61	0		61	AT1G18370/AT4G26660/AT3G19050/AT2G07170/AT5G55520/AT2G28620/AT1G20060/AT2G25880/AT3G44050/AT5G51600/AT5G67270/AT2G36200/AT1G03780/AT4G14330/AT5G66310/AT3G23670/AT2G33560/AT3G06030/AT5G23910/AT2G44190/AT3G25980/AT4G21270/AT1G75780/AT5G12250/AT3G20150/AT5G62700/AT1G72250/AT3G17360/AT1G04820/AT5G66410/AT2G22610/AT5G62580/AT4G05190/AT5G60930/AT3G60840/AT3G04630/AT5G55400/AT5G15510/AT5G18700/AT2G27030…
CC	GO:0099512	supramolecular fiber	61/1316	230/17868	3.92E-19	2.04E-17	AT1G18370/AT4G26660/AT3G19050/AT2G07170/AT5G55520/AT2G28620/AT1G20060/AT2G25880/AT3G44050/AT5G51600/AT5G67270/AT2G36200/AT1G03780/AT4G14330/AT5G66310/AT3G23670/AT2G33560/AT3G06030/AT5G23910/AT2G44190/AT3G25980/AT4G21270/AT1G75780/AT5G12250/AT3G20150/AT5G62700/AT1G72250/AT3G17360/AT1G04820/AT5G66410/AT2G22610/AT5G62580/AT4G05190/AT5G60930/AT3G60840/AT3G04630/AT5G55400/AT5G15510/AT5G18700/AT2G27030…	KIN7A/-/KIN12D/TOR1L2/-/-/-/AtAUR2/KIN12E/MAP65-3/EB1C/-/TPX2/KIN10A/KIN7H/KIN12B/BUBR1/ANP3/-/EDE1/MAD2/KIN14C/TUBB1/TUBB6/KIN12F/TUBB3/-/POK1/TUBA4/PLP3B/-/TOR1L3/KIN14D/-/MAP65-4/WDL1/FIM3/-/RUK/CAM5/SPR1/TUBA4/-/DRP5A/AUR1/-/KIN7O/KIN14I/QWRF4/-/BUB3.1/-/KIN14N/AIR9/MAP65-2/FIM2/-/KIN12A/-/KIN7N/-	61	0		61	AT1G18370/AT4G26660/AT3G19050/AT2G07170/AT5G55520/AT2G28620/AT1G20060/AT2G25880/AT3G44050/AT5G51600/AT5G67270/AT2G36200/AT1G03780/AT4G14330/AT5G66310/AT3G23670/AT2G33560/AT3G06030/AT5G23910/AT2G44190/AT3G25980/AT4G21270/AT1G75780/AT5G12250/AT3G20150/AT5G62700/AT1G72250/AT3G17360/AT1G04820/AT5G66410/AT2G22610/AT5G62580/AT4G05190/AT5G60930/AT3G60840/AT3G04630/AT5G55400/AT5G15510/AT5G18700/AT2G27030…
CC	GO:0099513	polymeric cytoskeletal fiber	61/1316	230/17868	3.92E-19	2.04E-17	AT1G18370/AT4G26660/AT3G19050/AT2G07170/AT5G55520/AT2G28620/AT1G20060/AT2G25880/AT3G44050/AT5G51600/AT5G67270/AT2G36200/AT1G03780/AT4G14330/AT5G66310/AT3G23670/AT2G33560/AT3G06030/AT5G23910/AT2G44190/AT3G25980/AT4G21270/AT1G75780/AT5G12250/AT3G20150/AT5G62700/AT1G72250/AT3G17360/AT1G04820/AT5G66410/AT2G22610/AT5G62580/AT4G05190/AT5G60930/AT3G60840/AT3G04630/AT5G55400/AT5G15510/AT5G18700/AT2G27030…	KIN7A/-/KIN12D/TOR1L2/-/-/-/AtAUR2/KIN12E/MAP65-3/EB1C/-/TPX2/KIN10A/KIN7H/KIN12B/BUBR1/ANP3/-/EDE1/MAD2/KIN14C/TUBB1/TUBB6/KIN12F/TUBB3/-/POK1/TUBA4/PLP3B/-/TOR1L3/KIN14D/-/MAP65-4/WDL1/FIM3/-/RUK/CAM5/SPR1/TUBA4/-/DRP5A/AUR1/-/KIN7O/KIN14I/QWRF4/-/BUB3.1/-/KIN14N/AIR9/MAP65-2/FIM2/-/KIN12A/-/KIN7N/-	61	0		61	AT1G18370/AT4G26660/AT3G19050/AT2G07170/AT5G55520/AT2G28620/AT1G20060/AT2G25880/AT3G44050/AT5G51600/AT5G67270/AT2G36200/AT1G03780/AT4G14330/AT5G66310/AT3G23670/AT2G33560/AT3G06030/AT5G23910/AT2G44190/AT3G25980/AT4G21270/AT1G75780/AT5G12250/AT3G20150/AT5G62700/AT1G72250/AT3G17360/AT1G04820/AT5G66410/AT2G22610/AT5G62580/AT4G05190/AT5G60930/AT3G60840/AT3G04630/AT5G55400/AT5G15510/AT5G18700/AT2G27030…
CC	GO:0005874	microtubule	59/1316	218/17868	5.21E-19	2.32E-17	AT1G18370/AT4G26660/AT3G19050/AT2G07170/AT5G55520/AT2G28620/AT1G20060/AT2G25880/AT3G44050/AT5G51600/AT5G67270/AT2G36200/AT1G03780/AT4G14330/AT5G66310/AT3G23670/AT2G33560/AT3G06030/AT5G23910/AT2G44190/AT3G25980/AT4G21270/AT1G75780/AT5G12250/AT3G20150/AT5G62700/AT1G72250/AT3G17360/AT1G04820/AT5G66410/AT2G22610/AT5G62580/AT4G05190/AT5G60930/AT3G60840/AT3G04630/AT5G15510/AT5G18700/AT2G27030/AT2G03680…	KIN7A/-/KIN12D/TOR1L2/-/-/-/AtAUR2/KIN12E/MAP65-3/EB1C/-/TPX2/KIN10A/KIN7H/KIN12B/BUBR1/ANP3/-/EDE1/MAD2/KIN14C/TUBB1/TUBB6/KIN12F/TUBB3/-/POK1/TUBA4/PLP3B/-/TOR1L3/KIN14D/-/MAP65-4/WDL1/-/RUK/CAM5/SPR1/TUBA4/-/DRP5A/AUR1/-/KIN7O/KIN14I/QWRF4/-/BUB3.1/-/KIN14N/AIR9/MAP65-2/-/KIN12A/-/KIN7N/-	59	0		59	AT1G18370/AT4G26660/AT3G19050/AT2G07170/AT5G55520/AT2G28620/AT1G20060/AT2G25880/AT3G44050/AT5G51600/AT5G67270/AT2G36200/AT1G03780/AT4G14330/AT5G66310/AT3G23670/AT2G33560/AT3G06030/AT5G23910/AT2G44190/AT3G25980/AT4G21270/AT1G75780/AT5G12250/AT3G20150/AT5G62700/AT1G72250/AT3G17360/AT1G04820/AT5G66410/AT2G22610/AT5G62580/AT4G05190/AT5G60930/AT3G60840/AT3G04630/AT5G15510/AT5G18700/AT2G27030/AT2G03680…
CC	GO:0099080	supramolecular complex	61/1316	233/17868	7.89E-19	3.08E-17	AT1G18370/AT4G26660/AT3G19050/AT2G07170/AT5G55520/AT2G28620/AT1G20060/AT2G25880/AT3G44050/AT5G51600/AT5G67270/AT2G36200/AT1G03780/AT4G14330/AT5G66310/AT3G23670/AT2G33560/AT3G06030/AT5G23910/AT2G44190/AT3G25980/AT4G21270/AT1G75780/AT5G12250/AT3G20150/AT5G62700/AT1G72250/AT3G17360/AT1G04820/AT5G66410/AT2G22610/AT5G62580/AT4G05190/AT5G60930/AT3G60840/AT3G04630/AT5G55400/AT5G15510/AT5G18700/AT2G27030…	KIN7A/-/KIN12D/TOR1L2/-/-/-/AtAUR2/KIN12E/MAP65-3/EB1C/-/TPX2/KIN10A/KIN7H/KIN12B/BUBR1/ANP3/-/EDE1/MAD2/KIN14C/TUBB1/TUBB6/KIN12F/TUBB3/-/POK1/TUBA4/PLP3B/-/TOR1L3/KIN14D/-/MAP65-4/WDL1/FIM3/-/RUK/CAM5/SPR1/TUBA4/-/DRP5A/AUR1/-/KIN7O/KIN14I/QWRF4/-/BUB3.1/-/KIN14N/AIR9/MAP65-2/FIM2/-/KIN12A/-/KIN7N/-	61	0		61	AT1G18370/AT4G26660/AT3G19050/AT2G07170/AT5G55520/AT2G28620/AT1G20060/AT2G25880/AT3G44050/AT5G51600/AT5G67270/AT2G36200/AT1G03780/AT4G14330/AT5G66310/AT3G23670/AT2G33560/AT3G06030/AT5G23910/AT2G44190/AT3G25980/AT4G21270/AT1G75780/AT5G12250/AT3G20150/AT5G62700/AT1G72250/AT3G17360/AT1G04820/AT5G66410/AT2G22610/AT5G62580/AT4G05190/AT5G60930/AT3G60840/AT3G04630/AT5G55400/AT5G15510/AT5G18700/AT2G27030…
CC	GO:0005875	microtubule associated complex	35/1316	97/17868	4.90E-16	1.53E-14	AT1G18370/AT4G26660/AT3G19050/AT5G55520/AT2G28620/AT1G20060/AT2G25880/AT3G44050/AT2G36200/AT4G14330/AT5G66310/AT3G23670/AT5G23910/AT4G21270/AT3G20150/AT1G72250/AT3G17360/AT2G22610/AT4G05190/AT5G60930/AT1G74690/AT3G10310/AT4G32830/AT3G10180/AT2G47500/AT4G27595/AT3G16120/AT1G65010/AT5G33300/AT5G54670/AT1G63640/AT4G14150/AT1G11160/AT1G59540/AT5G02370	KIN7A/-/KIN12D/-/-/-/AtAUR2/KIN12E/-/KIN10A/KIN7H/KIN12B/-/KIN14C/KIN12F/-/POK1/-/KIN14D/-/IQD31/-/AUR1/KIN7O/KIN14I/-/-/-/-/KIN14N/-/KIN12A/-/KIN7N/-	35	0		35	AT1G18370/AT4G26660/AT3G19050/AT5G55520/AT2G28620/AT1G20060/AT2G25880/AT3G44050/AT2G36200/AT4G14330/AT5G66310/AT3G23670/AT5G23910/AT4G21270/AT3G20150/AT1G72250/AT3G17360/AT2G22610/AT4G05190/AT5G60930/AT1G74690/AT3G10310/AT4G32830/AT3G10180/AT2G47500/AT4G27595/AT3G16120/AT1G65010/AT5G33300/AT5G54670/AT1G63640/AT4G14150/AT1G11160/AT1G59540/AT5G02370
CC	GO:0032993	protein-DNA complex	35/1316	97/17868	4.90E-16	1.53E-14	AT3G54560/AT5G66750/AT3G27360/AT2G24490/AT5G10390/AT3G46320/AT5G10400/AT3G20670/AT5G59910/AT5G59690/AT5G59870/AT2G28740/AT1G09200/AT3G45930/AT5G16690/AT3G46030/AT5G22880/AT3G53730/AT5G65360/AT2G38810/AT5G61000/AT4G27230/AT5G08020/AT1G01370/AT1G51060/AT5G67100/AT5G41880/AT1G07820/AT1G67320/AT1G07790/AT3G25100/AT5G27670/AT5G13060/AT5G45400/AT5G54640	H2AV/DDM1/HTR2/RPA2A/HTR2/-/HTR2/HTA13/HTB4/-/HTA6/HIS4/HTR2/-/ORC3/HTB11/H2B/-/HTR2/HTA8/RPA1D/HTA2/RPA1B/HTR12/HTA10/POLA/POLA3/-/-/HTB1/CDC45/HTA7/ABAP1/RPA1C/RAT5	35	0		35	AT3G54560/AT5G66750/AT3G27360/AT2G24490/AT5G10390/AT3G46320/AT5G10400/AT3G20670/AT5G59910/AT5G59690/AT5G59870/AT2G28740/AT1G09200/AT3G45930/AT5G16690/AT3G46030/AT5G22880/AT3G53730/AT5G65360/AT2G38810/AT5G61000/AT4G27230/AT5G08020/AT1G01370/AT1G51060/AT5G67100/AT5G41880/AT1G07820/AT1G67320/AT1G07790/AT3G25100/AT5G27670/AT5G13060/AT5G45400/AT5G54640
CC	GO:0005871	kinesin complex	28/1316	63/17868	7.34E-16	1.91E-14	AT1G18370/AT4G26660/AT3G19050/AT5G55520/AT2G28620/AT1G20060/AT3G44050/AT2G36200/AT4G14330/AT5G66310/AT3G23670/AT5G23910/AT4G21270/AT3G20150/AT1G72250/AT3G17360/AT2G22610/AT4G05190/AT5G60930/AT3G10310/AT3G10180/AT2G47500/AT5G33300/AT5G54670/AT1G63640/AT4G14150/AT1G59540/AT5G02370	KIN7A/-/KIN12D/-/-/-/KIN12E/-/KIN10A/KIN7H/KIN12B/-/KIN14C/KIN12F/-/POK1/-/KIN14D/-/-/KIN7O/KIN14I/-/KIN14N/-/KIN12A/KIN7N/-	28	0		28	AT1G18370/AT4G26660/AT3G19050/AT5G55520/AT2G28620/AT1G20060/AT3G44050/AT2G36200/AT4G14330/AT5G66310/AT3G23670/AT5G23910/AT4G21270/AT3G20150/AT1G72250/AT3G17360/AT2G22610/AT4G05190/AT5G60930/AT3G10310/AT3G10180/AT2G47500/AT5G33300/AT5G54670/AT1G63640/AT4G14150/AT1G59540/AT5G02370
CC	GO:0044815	DNA packaging complex	28/1316	63/17868	7.34E-16	1.91E-14	AT3G54560/AT5G66750/AT2G32590/AT3G27360/AT5G10390/AT3G46320/AT5G10400/AT3G20670/AT5G59910/AT5G59690/AT5G59870/AT2G28740/AT1G09200/AT3G45930/AT3G46030/AT4G15890/AT5G22880/AT3G53730/AT5G65360/AT2G38810/AT4G27230/AT1G01370/AT5G62410/AT1G51060/AT1G07820/AT1G07790/AT5G27670/AT5G54640	H2AV/DDM1/CAPH/HTR2/HTR2/-/HTR2/HTA13/HTB4/-/HTA6/HIS4/HTR2/-/HTB11/-/H2B/-/HTR2/HTA8/HTA2/HTR12/SMC2-1/HTA10/-/HTB1/HTA7/RAT5	28	0		28	AT3G54560/AT5G66750/AT2G32590/AT3G27360/AT5G10390/AT3G46320/AT5G10400/AT3G20670/AT5G59910/AT5G59690/AT5G59870/AT2G28740/AT1G09200/AT3G45930/AT3G46030/AT4G15890/AT5G22880/AT3G53730/AT5G65360/AT2G38810/AT4G27230/AT1G01370/AT5G62410/AT1G51060/AT1G07820/AT1G07790/AT5G27670/AT5G54640
CC	GO:0005694	chromosome	78/1316	414/17868	8.83E-15	2.12E-13	AT3G54560/AT2G25880/AT1G14460/AT5G66750/AT2G32590/AT3G27360/AT5G01630/AT5G48600/AT1G57820/AT2G24490/AT5G10390/AT1G09450/AT2G33560/AT1G09600/AT5G35520/AT3G46320/AT5G10400/AT3G25980/AT3G20670/AT4G21270/AT5G59910/AT5G59690/AT5G59870/AT2G28740/AT1G09200/AT3G45930/AT5G16690/AT5G22110/AT4G24710/AT3G46030/AT2G37560/AT4G15890/AT2G27040/AT5G22880/AT3G53730/AT5G65360/AT2G38810/AT5G61000/AT2G20635/AT4G27230…	H2AV/AtAUR2/-/DDM1/CAPH/HTR2/BRCA2B/ATSMC3/ORTH2/RPA2A/HTR2/HASPIN/BUBR1/-/MIS12/-/HTR2/MAD2/HTA13/KIN14C/HTB4/-/HTA6/HIS4/HTR2/-/ORC3/DPB2/-/HTB11/ORC2/-/AGO4/H2B/-/HTR2/HTA8/RPA1D/BUB1/HTA2/RPA1B/AUR1/HTR12/SMC2-1/HTA10/-/RECQL1/DMC1/ETG1/POLA/-/POLA3/-/HMGB4/ATRAD9/ORC1B/SMC6A/BUB3.1/-/SYN3/-/HTB1/CDC45/TOP3A/SUVR2/HTA7/BUB3.2/RAD51/RECQSIM/ATX1/MCM10/MEE43/RPA1C/INO80/GR1/SUVR1/RAT5/CTF18	78	1	AT3G57300	77	AT3G54560/AT2G25880/AT1G14460/AT5G66750/AT2G32590/AT3G27360/AT5G01630/AT5G48600/AT1G57820/AT2G24490/AT5G10390/AT1G09450/AT2G33560/AT1G09600/AT5G35520/AT3G46320/AT5G10400/AT3G25980/AT3G20670/AT4G21270/AT5G59910/AT5G59690/AT5G59870/AT2G28740/AT1G09200/AT3G45930/AT5G16690/AT5G22110/AT4G24710/AT3G46030/AT2G37560/AT4G15890/AT2G27040/AT5G22880/AT3G53730/AT5G65360/AT2G38810/AT5G61000/AT2G20635/AT4G27230…
CC	GO:0000786	nucleosome	25/1316	57/17868	3.83E-14	8.53E-13	AT3G54560/AT5G66750/AT3G27360/AT5G10390/AT3G46320/AT5G10400/AT3G20670/AT5G59910/AT5G59690/AT5G59870/AT2G28740/AT1G09200/AT3G45930/AT3G46030/AT5G22880/AT3G53730/AT5G65360/AT2G38810/AT4G27230/AT1G01370/AT1G51060/AT1G07820/AT1G07790/AT5G27670/AT5G54640	H2AV/DDM1/HTR2/HTR2/-/HTR2/HTA13/HTB4/-/HTA6/HIS4/HTR2/-/HTB11/H2B/-/HTR2/HTA8/HTA2/HTR12/HTA10/-/HTB1/HTA7/RAT5	25	0		25	AT3G54560/AT5G66750/AT3G27360/AT5G10390/AT3G46320/AT5G10400/AT3G20670/AT5G59910/AT5G59690/AT5G59870/AT2G28740/AT1G09200/AT3G45930/AT3G46030/AT5G22880/AT3G53730/AT5G65360/AT2G38810/AT4G27230/AT1G01370/AT1G51060/AT1G07820/AT1G07790/AT5G27670/AT5G54640
CC	GO:0044427	chromosomal part	68/1316	359/17868	3.69E-13	7.67E-12	AT3G54560/AT2G25880/AT1G14460/AT5G66750/AT2G32590/AT3G27360/AT5G01630/AT1G57820/AT2G24490/AT5G10390/AT2G33560/AT1G09600/AT5G35520/AT3G46320/AT5G10400/AT3G25980/AT3G20670/AT4G21270/AT5G59910/AT5G59690/AT5G59870/AT2G28740/AT1G09200/AT3G45930/AT5G16690/AT5G22110/AT3G46030/AT2G37560/AT4G15890/AT2G27040/AT5G22880/AT3G53730/AT5G65360/AT2G38810/AT5G61000/AT2G20635/AT4G27230/AT5G08020/AT4G32830/AT1G01370…	H2AV/AtAUR2/-/DDM1/CAPH/HTR2/BRCA2B/ORTH2/RPA2A/HTR2/BUBR1/-/MIS12/-/HTR2/MAD2/HTA13/KIN14C/HTB4/-/HTA6/HIS4/HTR2/-/ORC3/DPB2/HTB11/ORC2/-/AGO4/H2B/-/HTR2/HTA8/RPA1D/BUB1/HTA2/RPA1B/AUR1/HTR12/SMC2-1/HTA10/-/ETG1/POLA/POLA3/-/HMGB4/ATRAD9/ORC1B/SMC6A/BUB3.1/-/SYN3/-/HTB1/CDC45/HTA7/BUB3.2/RECQSIM/ATX1/MCM10/MEE43/RPA1C/INO80/GR1/RAT5/CTF18	68	1	AT3G57300	67	AT3G54560/AT2G25880/AT1G14460/AT5G66750/AT2G32590/AT3G27360/AT5G01630/AT1G57820/AT2G24490/AT5G10390/AT2G33560/AT1G09600/AT5G35520/AT3G46320/AT5G10400/AT3G25980/AT3G20670/AT4G21270/AT5G59910/AT5G59690/AT5G59870/AT2G28740/AT1G09200/AT3G45930/AT5G16690/AT5G22110/AT3G46030/AT2G37560/AT4G15890/AT2G27040/AT5G22880/AT3G53730/AT5G65360/AT2G38810/AT5G61000/AT2G20635/AT4G27230/AT5G08020/AT4G32830/AT1G01370…
CC	GO:0000793	condensed chromosome	24/1316	66/17868	1.63E-11	3.17E-10	AT2G25880/AT2G32590/AT5G01630/AT2G24490/AT2G33560/AT5G35520/AT3G25980/AT4G21270/AT4G15890/AT2G20635/AT4G32830/AT1G01370/AT5G62410/AT2G24970/AT3G22880/AT4G14970/AT5G05510/AT3G05480/AT5G07660/AT3G19590/AT3G59550/AT1G49910/AT5G20850/AT4G00020	AtAUR2/CAPH/BRCA2B/RPA2A/BUBR1/MIS12/MAD2/KIN14C/-/BUB1/AUR1/HTR12/SMC2-1/-/DMC1/-/-/ATRAD9/SMC6A/BUB3.1/SYN3/BUB3.2/RAD51/MEE43	24	0		24	AT2G25880/AT2G32590/AT5G01630/AT2G24490/AT2G33560/AT5G35520/AT3G25980/AT4G21270/AT4G15890/AT2G20635/AT4G32830/AT1G01370/AT5G62410/AT2G24970/AT3G22880/AT4G14970/AT5G05510/AT3G05480/AT5G07660/AT3G19590/AT3G59550/AT1G49910/AT5G20850/AT4G00020
CC	GO:0098687	chromosomal region	28/1316	104/17868	1.09E-09	2.00E-08	AT2G25880/AT3G27360/AT5G01630/AT1G57820/AT2G24490/AT5G10390/AT2G33560/AT5G35520/AT5G10400/AT3G25980/AT4G21270/AT5G59870/AT1G09200/AT4G15890/AT5G65360/AT5G61000/AT2G20635/AT5G08020/AT4G32830/AT1G01370/AT2G24970/AT5G05510/AT4G12620/AT3G19590/AT1G49910/AT5G27680/AT4G00020/AT5G45400	AtAUR2/HTR2/BRCA2B/ORTH2/RPA2A/HTR2/BUBR1/MIS12/HTR2/MAD2/KIN14C/HTA6/HTR2/-/HTR2/RPA1D/BUB1/RPA1B/AUR1/HTR12/-/-/ORC1B/BUB3.1/BUB3.2/RECQSIM/MEE43/RPA1C	28	0		28	AT2G25880/AT3G27360/AT5G01630/AT1G57820/AT2G24490/AT5G10390/AT2G33560/AT5G35520/AT5G10400/AT3G25980/AT4G21270/AT5G59870/AT1G09200/AT4G15890/AT5G65360/AT5G61000/AT2G20635/AT5G08020/AT4G32830/AT1G01370/AT2G24970/AT5G05510/AT4G12620/AT3G19590/AT1G49910/AT5G27680/AT4G00020/AT5G45400
CC	GO:0000779	condensed chromosome, centromeric region	13/1316	25/17868	3.99E-09	6.91E-08	AT2G25880/AT2G33560/AT5G35520/AT3G25980/AT4G21270/AT4G15890/AT2G20635/AT4G32830/AT1G01370/AT2G24970/AT5G05510/AT3G19590/AT1G49910	AtAUR2/BUBR1/MIS12/MAD2/KIN14C/-/BUB1/AUR1/HTR12/-/-/BUB3.1/BUB3.2	13	0		13	AT2G25880/AT2G33560/AT5G35520/AT3G25980/AT4G21270/AT4G15890/AT2G20635/AT4G32830/AT1G01370/AT2G24970/AT5G05510/AT3G19590/AT1G49910
CC	GO:0000228	nuclear chromosome	40/1316	206/17868	1.29E-08	2.12E-07	AT3G54560/AT2G25880/AT2G32590/AT5G01630/AT1G57820/AT2G24490/AT2G33560/AT1G09600/AT5G35520/AT3G20670/AT5G59870/AT5G16690/AT5G22110/AT2G37560/AT4G15890/AT2G27040/AT2G38810/AT5G61000/AT2G20635/AT4G27230/AT5G08020/AT4G32830/AT1G51060/AT3G22880/AT2G40550/AT5G67100/AT5G41880/AT5G05510/AT3G05480/AT4G12620/AT3G59550/AT1G67320/AT3G25100/AT5G27670/AT5G20850/AT2G20980/AT4G00020/AT5G45400/AT3G57300/AT5G54640	H2AV/AtAUR2/CAPH/BRCA2B/ORTH2/RPA2A/BUBR1/-/MIS12/HTA13/HTA6/ORC3/DPB2/ORC2/-/AGO4/HTA8/RPA1D/BUB1/HTA2/RPA1B/AUR1/HTA10/DMC1/ETG1/POLA/POLA3/-/ATRAD9/ORC1B/SYN3/-/CDC45/HTA7/RAD51/MCM10/MEE43/RPA1C/INO80/RAT5	40	1	AT3G57300	39	AT3G54560/AT2G25880/AT2G32590/AT5G01630/AT1G57820/AT2G24490/AT2G33560/AT1G09600/AT5G35520/AT3G20670/AT5G59870/AT5G16690/AT5G22110/AT2G37560/AT4G15890/AT2G27040/AT2G38810/AT5G61000/AT2G20635/AT4G27230/AT5G08020/AT4G32830/AT1G51060/AT3G22880/AT2G40550/AT5G67100/AT5G41880/AT5G05510/AT3G05480/AT4G12620/AT3G59550/AT1G67320/AT3G25100/AT5G27670/AT5G20850/AT2G20980/AT4G00020/AT5G45400/AT5G54640
CC	GO:0009524	phragmoplast	24/1316	90/17868	2.05E-08	3.20E-07	AT1G18370/AT3G19050/AT5G51600/AT5G67270/AT1G03780/AT4G14330/AT3G23670/AT1G09450/AT4G21270/AT3G17360/AT4G05190/AT5G18700/AT2G03680/AT5G56580/AT1G53140/AT4G32830/AT1G08560/AT1G50240/AT3G19590/AT2G34680/AT4G26760/AT1G49910/AT3G53230/AT4G14150	KIN7A/KIN12D/MAP65-3/EB1C/TPX2/KIN10A/KIN12B/HASPIN/KIN14C/POK1/KIN14D/RUK/SPR1/MKK6/DRP5A/AUR1/KN/TIO/BUB3.1/AIR9/MAP65-2/BUB3.2/CDC48D/KIN12A	24	1	AT3G53230	23	AT1G18370/AT3G19050/AT5G51600/AT5G67270/AT1G03780/AT4G14330/AT3G23670/AT1G09450/AT4G21270/AT3G17360/AT4G05190/AT5G18700/AT2G03680/AT5G56580/AT1G53140/AT4G32830/AT1G08560/AT1G50240/AT3G19590/AT2G34680/AT4G26760/AT1G49910/AT4G14150
CC	GO:0044454	nuclear chromosome part	38/1316	195/17868	2.68E-08	3.91E-07	AT3G54560/AT2G25880/AT2G32590/AT5G01630/AT1G57820/AT2G24490/AT2G33560/AT1G09600/AT5G35520/AT3G20670/AT5G59870/AT5G16690/AT5G22110/AT2G37560/AT4G15890/AT2G27040/AT2G38810/AT5G61000/AT2G20635/AT4G27230/AT5G08020/AT4G32830/AT1G51060/AT2G40550/AT5G67100/AT5G41880/AT5G05510/AT3G05480/AT4G12620/AT3G59550/AT1G67320/AT3G25100/AT5G27670/AT2G20980/AT4G00020/AT5G45400/AT3G57300/AT5G54640	H2AV/AtAUR2/CAPH/BRCA2B/ORTH2/RPA2A/BUBR1/-/MIS12/HTA13/HTA6/ORC3/DPB2/ORC2/-/AGO4/HTA8/RPA1D/BUB1/HTA2/RPA1B/AUR1/HTA10/ETG1/POLA/POLA3/-/ATRAD9/ORC1B/SYN3/-/CDC45/HTA7/MCM10/MEE43/RPA1C/INO80/RAT5	38	1	AT3G57300	37	AT3G54560/AT2G25880/AT2G32590/AT5G01630/AT1G57820/AT2G24490/AT2G33560/AT1G09600/AT5G35520/AT3G20670/AT5G59870/AT5G16690/AT5G22110/AT2G37560/AT4G15890/AT2G27040/AT2G38810/AT5G61000/AT2G20635/AT4G27230/AT5G08020/AT4G32830/AT1G51060/AT2G40550/AT5G67100/AT5G41880/AT5G05510/AT3G05480/AT4G12620/AT3G59550/AT1G67320/AT3G25100/AT5G27670/AT2G20980/AT4G00020/AT5G45400/AT5G54640
CC	GO:0009505	plant-type cell wall	49/1316	288/17868	2.88E-08	3.91E-07	AT1G54000/AT1G78060/AT3G21770/AT3G49110/AT4G15620/AT2G38530/AT3G20470/AT5G07030/AT2G42800/AT1G35140/AT2G28790/AT3G07320/AT1G45130/AT2G28950/AT5G49360/AT1G01300/AT1G28290/AT1G53070/AT3G45970/AT4G22010/AT5G20080/AT1G78860/AT3G51740/AT5G26000/AT1G44130/AT3G10740/AT2G46710/AT4G11290/AT2G38540/AT1G53830/AT5G09530/AT2G22920/AT1G78850/AT1G30600/AT5G15180/AT2G39700/AT5G51890/AT5G22460/AT1G73590/AT2G22970…	GLL22/BXL7/PER30/PER33/-/LTP2/GRP5/-/AtRLP29/EXL1/-/-/BGAL5/EXPA6/BXL1/APF2/AGP31/-/EXLA1/sks4/CBR2/-/IMK2/TGG1/-/ASD1/ROPGAP3/PER39/LTP1/PME2/PELPK1/SCPL12/-/SBT2.1/PER56/EXPA4/PER66/-/PIN1/SCPL11/TIF4A-3/-/-/LRX3/BGAL1/-/MSR2/BGLU15/GASA1	49	9	AT1G35140/AT5G49360/AT3G45970/AT1G44130/AT3G10740/AT5G18470/AT4G13340/AT3G13750/AT1G75750	40	AT1G54000/AT1G78060/AT3G21770/AT3G49110/AT4G15620/AT2G38530/AT3G20470/AT5G07030/AT2G42800/AT2G28790/AT3G07320/AT1G45130/AT2G28950/AT1G01300/AT1G28290/AT1G53070/AT4G22010/AT5G20080/AT1G78860/AT3G51740/AT5G26000/AT2G46710/AT4G11290/AT2G38540/AT1G53830/AT5G09530/AT2G22920/AT1G78850/AT1G30600/AT5G15180/AT2G39700/AT5G51890/AT5G22460/AT1G73590/AT2G22970/AT1G72730/AT5G14450/AT1G53080/AT1G51630/AT2G44450
CC	GO:0000794	condensed nuclear chromosome	15/1316	38/17868	2.89E-08	3.91E-07	AT2G25880/AT2G32590/AT5G01630/AT2G24490/AT2G33560/AT5G35520/AT4G15890/AT2G20635/AT4G32830/AT3G22880/AT5G05510/AT3G05480/AT3G59550/AT5G20850/AT4G00020	AtAUR2/CAPH/BRCA2B/RPA2A/BUBR1/MIS12/-/BUB1/AUR1/DMC1/-/ATRAD9/SYN3/RAD51/MEE43	15	0		15	AT2G25880/AT2G32590/AT5G01630/AT2G24490/AT2G33560/AT5G35520/AT4G15890/AT2G20635/AT4G32830/AT3G22880/AT5G05510/AT3G05480/AT3G59550/AT5G20850/AT4G00020
CC	GO:0000307	cyclin-dependent protein kinase holoenzyme complex	19/1316	61/17868	3.95E-08	5.13E-07	AT4G35620/AT5G06150/AT1G44110/AT1G76540/AT1G20610/AT2G26760/AT1G76310/AT1G09600/AT4G03270/AT3G11520/AT1G15570/AT4G34160/AT1G80370/AT2G27970/AT1G16330/AT5G43080/AT2G38620/AT2G17620/AT4G37490	CYCB2-2/CYCB1-2/CYCA1-1/CDKB2-1/CYCB2-3/CYCB1-4/CYCB2;4/-/CYCD6-1/CYCB1-3/CYCA2-3/CYCD3-1/CYCA2-4/CKS2/CYCB3;1/CYCA3-1/CDKB1-2/CYCB2-1/CYCB1-1	19	0		19	AT4G35620/AT5G06150/AT1G44110/AT1G76540/AT1G20610/AT2G26760/AT1G76310/AT1G09600/AT4G03270/AT3G11520/AT1G15570/AT4G34160/AT1G80370/AT2G27970/AT1G16330/AT5G43080/AT2G38620/AT2G17620/AT4G37490
CC	GO:1902911	protein kinase complex	21/1316	81/17868	2.62E-07	3.26E-06	AT4G35620/AT5G06150/AT1G44110/AT1G76540/AT1G20610/AT2G26760/AT1G76310/AT1G09600/AT4G03270/AT3G11520/AT5G21170/AT1G15570/AT4G34160/AT1G80370/AT2G27970/AT1G16330/AT5G43080/AT2G38620/AT2G17620/AT1G73690/AT4G37490	CYCB2-2/CYCB1-2/CYCA1-1/CDKB2-1/CYCB2-3/CYCB1-4/CYCB2;4/-/CYCD6-1/CYCB1-3/AKINBETA1/CYCA2-3/CYCD3-1/CYCA2-4/CKS2/CYCB3;1/CYCA3-1/CDKB1-2/CYCB2-1/CDKD-1/CYCB1-1	21	1	AT5G21170	20	AT4G35620/AT5G06150/AT1G44110/AT1G76540/AT1G20610/AT2G26760/AT1G76310/AT1G09600/AT4G03270/AT3G11520/AT1G15570/AT4G34160/AT1G80370/AT2G27970/AT1G16330/AT5G43080/AT2G38620/AT2G17620/AT1G73690/AT4G37490
CC	GO:0099503	secretory vesicle	32/1316	165/17868	3.70E-07	4.43E-06	AT2G43590/AT3G49110/AT2G25060/AT2G22170/AT3G14210/AT5G57560/AT3G60900/AT5G01630/AT4G31840/AT2G28790/AT5G23820/AT2G26010/AT3G45970/AT2G02850/AT3G15950/AT5G26000/AT4G24580/AT3G05730/AT3G10740/AT1G30720/AT1G45201/AT4G11290/AT4G15210/AT3G12500/AT2G38540/AT5G25980/AT1G52410/AT1G78850/AT4G16500/AT4G00020/AT4G13340/AT5G55730	-/PER33/ENODL14/PLAT2/ESM1/XTH22/FLA10/BRCA2B/ENODL15/-/ML3/PDF1.3/EXLA1/ARPN/NAI2/TGG1/REN1/-/ASD1/-/ATTLL1/PER39/BAM5/CHI-B/LTP1/TGG2/TSA1/-/CYS4/MEE43/LRX3/FLA1	32	5	AT5G57560/AT3G45970/AT3G10740/AT1G30720/AT4G13340	27	AT2G43590/AT3G49110/AT2G25060/AT2G22170/AT3G14210/AT3G60900/AT5G01630/AT4G31840/AT2G28790/AT5G23820/AT2G26010/AT2G02850/AT3G15950/AT5G26000/AT4G24580/AT3G05730/AT1G45201/AT4G11290/AT4G15210/AT3G12500/AT2G38540/AT5G25980/AT1G52410/AT1G78850/AT4G16500/AT4G00020/AT5G55730
CC	GO:0000777	condensed chromosome kinetochore	10/1316	20/17868	4.23E-07	4.89E-06	AT2G33560/AT5G35520/AT3G25980/AT4G21270/AT2G20635/AT1G01370/AT2G24970/AT5G05510/AT3G19590/AT1G49910	BUBR1/MIS12/MAD2/KIN14C/BUB1/HTR12/-/-/BUB3.1/BUB3.2	10	0		10	AT2G33560/AT5G35520/AT3G25980/AT4G21270/AT2G20635/AT1G01370/AT2G24970/AT5G05510/AT3G19590/AT1G49910
CC	GO:0048046	apoplast	62/1316	439/17868	5.28E-07	5.88E-06	AT5G57550/AT2G28190/AT3G24770/AT1G55120/AT1G78060/AT3G14210/AT4G36230/AT1G09780/AT4G14630/AT5G57560/AT4G03210/AT4G34870/AT2G46140/AT3G06030/AT1G35140/AT1G60390/AT1G45130/AT2G01505/AT1G04110/AT5G49360/AT5G59320/AT1G53070/AT5G67070/AT3G09820/AT1G25425/AT2G02850/AT4G12880/AT5G39320/AT5G39150/AT5G26000/AT5G56870/AT5G20740/AT3G11210/AT5G26667/AT4G05180/AT3G10740/AT5G65020/AT1G32170/AT4G13560/AT1G68795…	XTH25/CSD2/CLE41/CWINV3/BXL7/ESM1/-/PGM1/GLP9/XTH22/XTH9/CYP18-4/-/ANP3/EXL1/PGL2/BGAL5/CLE16/SBT1.2/BXL1/LTP3/-/RALFL34/ADK1/CLE43/ARPN/ENODL19/UGD4/-/TGG1/BGAL4/-/CPRD49/PYR6/PSBQ2/ASD1/ANN2/XTH30/UNE15/CLE12/LTP1/TGG2/DIR7/QWRF4/CORI3/-/PMEI10/ACT1/TRX1/CWINV6/XTH8/CEP13/DHAR1/BGAL1/FLA1/-/BGLU15/TCTP1/EPFL9/ACT1/-/PREP1	62	14	AT5G57550/AT2G28190/AT4G14630/AT5G57560/AT1G35140/AT5G49360/AT5G56870/AT3G10740/AT1G32170/AT5G11920/AT3G13750/AT3G16640/AT5G38910/AT3G19170	48	AT3G24770/AT1G55120/AT1G78060/AT3G14210/AT4G36230/AT1G09780/AT4G03210/AT4G34870/AT2G46140/AT3G06030/AT1G60390/AT1G45130/AT2G01505/AT1G04110/AT5G59320/AT1G53070/AT5G67070/AT3G09820/AT1G25425/AT2G02850/AT4G12880/AT5G39320/AT5G39150/AT5G26000/AT5G20740/AT3G11210/AT5G26667/AT4G05180/AT5G65020/AT4G13560/AT1G68795/AT2G38540/AT5G25980/AT3G13650/AT2G24070/AT4G23600/AT1G78850/AT1G62760/AT3G53750/AT3G51030…
CC	GO:1902554	serine/threonine protein kinase complex	20/1316	78/17868	6.08E-07	6.55E-06	AT4G35620/AT5G06150/AT1G44110/AT1G76540/AT1G20610/AT2G26760/AT1G76310/AT1G09600/AT4G03270/AT3G11520/AT1G15570/AT4G34160/AT1G80370/AT2G27970/AT1G16330/AT5G43080/AT2G38620/AT2G17620/AT1G73690/AT4G37490	CYCB2-2/CYCB1-2/CYCA1-1/CDKB2-1/CYCB2-3/CYCB1-4/CYCB2;4/-/CYCD6-1/CYCB1-3/CYCA2-3/CYCD3-1/CYCA2-4/CKS2/CYCB3;1/CYCA3-1/CDKB1-2/CYCB2-1/CDKD-1/CYCB1-1	20	0		20	AT4G35620/AT5G06150/AT1G44110/AT1G76540/AT1G20610/AT2G26760/AT1G76310/AT1G09600/AT4G03270/AT3G11520/AT1G15570/AT4G34160/AT1G80370/AT2G27970/AT1G16330/AT5G43080/AT2G38620/AT2G17620/AT1G73690/AT4G37490
CC	GO:0010369	chromocenter	8/1316	13/17868	7.81E-07	8.12E-06	AT3G27360/AT1G57820/AT5G10390/AT2G33560/AT5G10400/AT3G25980/AT1G09200/AT5G65360	HTR2/ORTH2/HTR2/BUBR1/HTR2/MAD2/HTR2/HTR2	8	0		8	AT3G27360/AT1G57820/AT5G10390/AT2G33560/AT5G10400/AT3G25980/AT1G09200/AT5G65360
CC	GO:0005815	microtubule organizing center	17/1316	62/17868	1.53E-06	1.54E-05	AT4G35620/AT5G06150/AT2G25880/AT5G67270/AT1G20610/AT2G26760/AT2G33560/AT1G76310/AT2G44190/AT3G11520/AT1G16330/AT2G17620/AT4G32830/AT2G24070/AT4G37490/AT5G27680/AT1G11160	CYCB2-2/CYCB1-2/AtAUR2/EB1C/CYCB2-3/CYCB1-4/BUBR1/CYCB2;4/EDE1/CYCB1-3/CYCB3;1/CYCB2-1/AUR1/QWRF4/CYCB1-1/RECQSIM/-	17	0		17	AT4G35620/AT5G06150/AT2G25880/AT5G67270/AT1G20610/AT2G26760/AT2G33560/AT1G76310/AT2G44190/AT3G11520/AT1G16330/AT2G17620/AT4G32830/AT2G24070/AT4G37490/AT5G27680/AT1G11160
CC	GO:0000776	kinetochore	10/1316	26/17868	8.08E-06	7.88E-05	AT2G33560/AT5G35520/AT3G25980/AT4G21270/AT2G20635/AT1G01370/AT2G24970/AT5G05510/AT3G19590/AT1G49910	BUBR1/MIS12/MAD2/KIN14C/BUB1/HTR12/-/-/BUB3.1/BUB3.2	10	0		10	AT2G33560/AT5G35520/AT3G25980/AT4G21270/AT2G20635/AT1G01370/AT2G24970/AT5G05510/AT3G19590/AT1G49910
CC	GO:0046658	anchored component of plasma membrane	26/1316	139/17868	8.89E-06	8.41E-05	AT2G13820/AT5G25090/AT2G25060/AT3G60900/AT4G31840/AT5G64080/AT3G07320/AT5G08000/AT4G29360/AT2G02850/AT5G20230/AT2G44790/AT4G12880/AT4G25240/AT3G58100/AT3G02210/AT5G55180/AT2G27500/AT1G21880/AT1G79480/AT5G06320/AT5G10080/AT1G64640/AT3G44220/AT5G55730/AT2G35960	-/ENODL13/ENODL14/FLA10/ENODL15/-/-/E13L3/-/ARPN/BCB/UCC2/ENODL19/SKS1/PDCB5/COBL1/-/-/LYM1/-/NHL3/-/ENODL8/-/FLA1/NHL12	26	4	AT5G20230/AT2G44790/AT2G27500/AT5G06320	22	AT2G13820/AT5G25090/AT2G25060/AT3G60900/AT4G31840/AT5G64080/AT3G07320/AT5G08000/AT4G29360/AT2G02850/AT4G12880/AT4G25240/AT3G58100/AT3G02210/AT5G55180/AT1G21880/AT1G79480/AT5G10080/AT1G64640/AT3G44220/AT5G55730/AT2G35960
CC	GO:0031225	anchored component of membrane	40/1316	266/17868	1.23E-05	0.000111683	AT2G13820/AT5G25090/AT3G43960/AT2G25060/AT3G53190/AT2G42800/AT3G60900/AT4G31840/AT5G64080/AT3G07320/AT5G08000/AT1G55260/AT5G24105/AT1G29980/AT4G29360/AT2G02850/AT5G20230/AT2G44790/AT4G12880/AT4G25240/AT5G40730/AT3G58100/AT2G14890/AT3G02210/AT1G59970/AT5G55180/AT5G62210/AT3G51330/AT2G27500/AT1G21880/AT1G80080/AT1G79480/AT5G06320/AT2G44290/AT5G10080/AT1G64640/AT4G37450/AT3G44220/AT5G55730/AT2G35960	-/ENODL13/RDL3/ENODL14/-/AtRLP29/FLA10/ENODL15/-/-/E13L3/-/AGP41/-/-/ARPN/BCB/UCC2/ENODL19/SKS1/AGP24/PDCB5/AGP9/COBL1/5MMP/-/-/-/-/LYM1/TMM/-/NHL3/YLS3/-/ENODL8/AGP18/-/FLA1/NHL12	40	7	AT5G20230/AT2G44790/AT5G40730/AT3G51330/AT2G27500/AT5G06320/AT2G44290	33	AT2G13820/AT5G25090/AT3G43960/AT2G25060/AT3G53190/AT2G42800/AT3G60900/AT4G31840/AT5G64080/AT3G07320/AT5G08000/AT1G55260/AT5G24105/AT1G29980/AT4G29360/AT2G02850/AT4G12880/AT4G25240/AT3G58100/AT2G14890/AT3G02210/AT1G59970/AT5G55180/AT5G62210/AT1G21880/AT1G80080/AT1G79480/AT5G10080/AT1G64640/AT4G37450/AT3G44220/AT5G55730/AT2G35960
CC	GO:0005813	centrosome	14/1316	51/17868	1.25E-05	0.000111683	AT4G35620/AT5G06150/AT2G25880/AT1G20610/AT2G26760/AT1G76310/AT2G44190/AT3G11520/AT1G16330/AT2G17620/AT4G32830/AT2G24070/AT4G37490/AT5G27680	CYCB2-2/CYCB1-2/AtAUR2/CYCB2-3/CYCB1-4/CYCB2;4/EDE1/CYCB1-3/CYCB3;1/CYCB2-1/AUR1/QWRF4/CYCB1-1/RECQSIM	14	0		14	AT4G35620/AT5G06150/AT2G25880/AT1G20610/AT2G26760/AT1G76310/AT2G44190/AT3G11520/AT1G16330/AT2G17620/AT4G32830/AT2G24070/AT4G37490/AT5G27680
CC	GO:0061695	transferase complex, transferring phosphorus-containing groups	36/1316	231/17868	1.49E-05	0.000129346	AT2G21590/AT4G35620/AT5G06150/AT1G44110/AT1G14460/AT1G76540/AT1G20610/AT2G26760/AT1G76310/AT1G09600/AT4G03270/AT2G15400/AT3G11520/AT5G22110/AT5G21170/AT2G19920/AT1G15570/AT4G34160/AT4G16265/AT1G80370/AT2G27970/AT1G16330/AT5G43080/AT3G52090/AT2G38620/AT2G17620/AT5G67100/AT1G73690/AT5G41880/AT1G32750/AT4G37490/AT1G67320/AT5G50940/AT3G49250/AT1G29940/AT3G04740	APL4/CYCB2-2/CYCB1-2/CYCA1-1/-/CDKB2-1/CYCB2-3/CYCB1-4/CYCB2;4/-/CYCD6-1/NRPD3B/CYCB1-3/DPB2/AKINBETA1/-/CYCA2-3/CYCD3-1/NRPB9B/CYCA2-4/CKS2/CYCB3;1/CYCA3-1/NRPB11/CDKB1-2/CYCB2-1/POLA/CDKD-1/POLA3/TAF1/CYCB1-1/-/-/DMS3/NRPA2/MED14	36	4	AT5G21170/AT1G32750/AT1G29940/AT3G04740	32	AT2G21590/AT4G35620/AT5G06150/AT1G44110/AT1G14460/AT1G76540/AT1G20610/AT2G26760/AT1G76310/AT1G09600/AT4G03270/AT2G15400/AT3G11520/AT5G22110/AT2G19920/AT1G15570/AT4G34160/AT4G16265/AT1G80370/AT2G27970/AT1G16330/AT5G43080/AT3G52090/AT2G38620/AT2G17620/AT5G67100/AT1G73690/AT5G41880/AT4G37490/AT1G67320/AT5G50940/AT3G49250
CC	GO:0000785	chromatin	33/1316	208/17868	2.30E-05	0.000193949	AT3G54560/AT5G66750/AT3G27360/AT1G57820/AT2G24490/AT5G10390/AT1G09600/AT3G46320/AT5G10400/AT3G20670/AT5G59910/AT5G59690/AT5G59870/AT2G28740/AT1G09200/AT3G45930/AT3G46030/AT2G27040/AT5G22880/AT3G53730/AT5G65360/AT2G38810/AT4G27230/AT1G01370/AT1G51060/AT2G40550/AT2G17560/AT1G07820/AT1G07790/AT5G27670/AT2G31650/AT3G57300/AT5G54640	H2AV/DDM1/HTR2/ORTH2/RPA2A/HTR2/-/-/HTR2/HTA13/HTB4/-/HTA6/HIS4/HTR2/-/HTB11/AGO4/H2B/-/HTR2/HTA8/HTA2/HTR12/HTA10/ETG1/HMGB4/-/HTB1/HTA7/ATX1/INO80/RAT5	33	1	AT3G57300	32	AT3G54560/AT5G66750/AT3G27360/AT1G57820/AT2G24490/AT5G10390/AT1G09600/AT3G46320/AT5G10400/AT3G20670/AT5G59910/AT5G59690/AT5G59870/AT2G28740/AT1G09200/AT3G45930/AT3G46030/AT2G27040/AT5G22880/AT3G53730/AT5G65360/AT2G38810/AT4G27230/AT1G01370/AT1G51060/AT2G40550/AT2G17560/AT1G07820/AT1G07790/AT5G27670/AT2G31650/AT5G54640
CC	GO:0005876	spindle microtubule	8/1316	19/17868	3.07E-05	0.000252051	AT2G25880/AT2G33560/AT3G25980/AT4G05190/AT2G03680/AT4G32830/AT2G24970/AT3G19590	AtAUR2/BUBR1/MAD2/KIN14D/SPR1/AUR1/-/BUB3.1	8	0		8	AT2G25880/AT2G33560/AT3G25980/AT4G05190/AT2G03680/AT4G32830/AT2G24970/AT3G19590
CC	GO:0000775	chromosome, centromeric region	14/1316	57/17868	4.91E-05	0.000393099	AT2G25880/AT2G33560/AT5G35520/AT3G25980/AT4G21270/AT5G59870/AT4G15890/AT2G20635/AT4G32830/AT1G01370/AT2G24970/AT5G05510/AT3G19590/AT1G49910	AtAUR2/BUBR1/MIS12/MAD2/KIN14C/HTA6/-/BUB1/AUR1/HTR12/-/-/BUB3.1/BUB3.2	14	0		14	AT2G25880/AT2G33560/AT5G35520/AT3G25980/AT4G21270/AT5G59870/AT4G15890/AT2G20635/AT4G32830/AT1G01370/AT2G24970/AT5G05510/AT3G19590/AT1G49910
CC	GO:0000780	condensed nuclear chromosome, centromeric region	6/1316	11/17868	5.28E-05	0.000411754	AT2G25880/AT2G33560/AT5G35520/AT2G20635/AT4G32830/AT5G05510	AtAUR2/BUBR1/MIS12/BUB1/AUR1/-	6	0		6	AT2G25880/AT2G33560/AT5G35520/AT2G20635/AT4G32830/AT5G05510
CC	GO:0043596	nuclear replication fork	9/1316	29/17868	0.000160898	0.001224395	AT2G24490/AT5G61000/AT5G08020/AT5G67100/AT5G41880/AT1G67320/AT3G25100/AT2G20980/AT5G45400	RPA2A/RPA1D/RPA1B/POLA/POLA3/-/CDC45/MCM10/RPA1C	9	0		9	AT2G24490/AT5G61000/AT5G08020/AT5G67100/AT5G41880/AT1G67320/AT3G25100/AT2G20980/AT5G45400
CC	GO:0005819	spindle	18/1316	95/17868	0.000173577	0.001289431	AT2G28620/AT2G25880/AT5G67270/AT2G36200/AT1G03780/AT2G33560/AT3G25980/AT4G21270/AT4G05190/AT3G60840/AT5G15510/AT5G18700/AT2G03680/AT4G32830/AT2G24970/AT3G19590/AT4G26760/AT1G49910	-/AtAUR2/EB1C/-/TPX2/BUBR1/MAD2/KIN14C/KIN14D/MAP65-4/-/RUK/SPR1/AUR1/-/BUB3.1/MAP65-2/BUB3.2	18	0		18	AT2G28620/AT2G25880/AT5G67270/AT2G36200/AT1G03780/AT2G33560/AT3G25980/AT4G21270/AT4G05190/AT3G60840/AT5G15510/AT5G18700/AT2G03680/AT4G32830/AT2G24970/AT3G19590/AT4G26760/AT1G49910
CC	GO:0043601	nuclear replisome	7/1316	19/17868	0.000264779	0.001921187	AT2G24490/AT5G61000/AT5G08020/AT5G67100/AT5G41880/AT1G67320/AT5G45400	RPA2A/RPA1D/RPA1B/POLA/POLA3/-/RPA1C	7	0		7	AT2G24490/AT5G61000/AT5G08020/AT5G67100/AT5G41880/AT1G67320/AT5G45400
CC	GO:0030894	replisome	7/1316	20/17868	0.000381579	0.002705739	AT2G24490/AT5G61000/AT5G08020/AT5G67100/AT5G41880/AT1G67320/AT5G45400	RPA2A/RPA1D/RPA1B/POLA/POLA3/-/RPA1C	7	0		7	AT2G24490/AT5G61000/AT5G08020/AT5G67100/AT5G41880/AT1G67320/AT5G45400
CC	GO:0005657	replication fork	11/1316	48/17868	0.00059232	0.00410675	AT1G14460/AT2G24490/AT5G61000/AT5G08020/AT5G67100/AT5G41880/AT1G67320/AT3G25100/AT2G20980/AT5G45400/AT1G04730	-/RPA2A/RPA1D/RPA1B/POLA/POLA3/-/CDC45/MCM10/RPA1C/CTF18	11	0		11	AT1G14460/AT2G24490/AT5G61000/AT5G08020/AT5G67100/AT5G41880/AT1G67320/AT3G25100/AT2G20980/AT5G45400/AT1G04730
CC	GO:0005747	mitochondrial respiratory chain complex I	13/1316	65/17868	0.000787316	0.005340059	AT5G52840/AT1G19580/AT1G17350/AT5G67590/AT1G04630/AT2G31490/AT2G33220/AT2G47690/AT1G67785/AT3G06310/AT5G47570/AT3G62790/ATMG01120	-/GAMMACA1/-/FRO1/MEE4/-/-/-/-/-/-/-/NAD1B	13	1	ATMG01120	12	AT5G52840/AT1G19580/AT1G17350/AT5G67590/AT1G04630/AT2G31490/AT2G33220/AT2G47690/AT1G67785/AT3G06310/AT5G47570/AT3G62790
CC	GO:0031226	intrinsic component of plasma membrane	36/1316	286/17868	0.001124965	0.007467851	AT2G13820/AT5G25090/AT2G25060/AT3G60900/AT4G31840/AT5G64080/AT3G07320/AT3G63380/AT5G08000/AT4G29360/AT2G02850/AT5G20230/AT2G44790/AT4G12880/AT4G25240/AT3G58100/AT3G02210/AT1G66570/AT5G55180/AT1G75220/AT4G02700/AT1G22150/AT2G04040/AT2G27500/AT1G11260/AT1G21880/AT1G30220/AT1G79480/AT5G06320/AT5G10080/AT1G64640/AT3G44220/AT5G55730/AT3G55320/AT3G22910/AT2G35960	-/ENODL13/ENODL14/FLA10/ENODL15/-/-/ACA12/E13L3/-/ARPN/BCB/UCC2/ENODL19/SKS1/PDCB5/COBL1/SUC7/-/-/SULTR3;2/SULTR1;3/DTX1/-/STP1/LYM1/INT2/-/NHL3/-/ENODL8/-/FLA1/ABCB20/ACA13/NHL12	36	12	AT3G63380/AT5G20230/AT2G44790/AT1G66570/AT1G75220/AT2G04040/AT2G27500/AT1G11260/AT1G30220/AT5G06320/AT3G55320/AT3G22910	24	AT2G13820/AT5G25090/AT2G25060/AT3G60900/AT4G31840/AT5G64080/AT3G07320/AT5G08000/AT4G29360/AT2G02850/AT4G12880/AT4G25240/AT3G58100/AT3G02210/AT5G55180/AT4G02700/AT1G22150/AT1G21880/AT1G79480/AT5G10080/AT1G64640/AT3G44220/AT5G55730/AT2G35960
CC	GO:0045271	respiratory chain complex I	13/1316	68/17868	0.001224443	0.007958882	AT5G52840/AT1G19580/AT1G17350/AT5G67590/AT1G04630/AT2G31490/AT2G33220/AT2G47690/AT1G67785/AT3G06310/AT5G47570/AT3G62790/ATMG01120	-/GAMMACA1/-/FRO1/MEE4/-/-/-/-/-/-/-/NAD1B	13	1	ATMG01120	12	AT5G52840/AT1G19580/AT1G17350/AT5G67590/AT1G04630/AT2G31490/AT2G33220/AT2G47690/AT1G67785/AT3G06310/AT5G47570/AT3G62790
CC	GO:0009574	preprophase band	6/1316	18/17868	0.001353643	0.008619115	AT5G51600/AT3G58650/AT5G18700/AT2G03680/AT2G34680/AT4G26760	MAP65-3/-/RUK/SPR1/AIR9/MAP65-2	6	0		6	AT5G51600/AT3G58650/AT5G18700/AT2G03680/AT2G34680/AT4G26760
CC	GO:0030964	NADH dehydrogenase complex	13/1316	69/17868	0.001408854	0.008791246	AT5G52840/AT1G19580/AT1G17350/AT5G67590/AT1G04630/AT2G31490/AT2G33220/AT2G47690/AT1G67785/AT3G06310/AT5G47570/AT3G62790/ATMG01120	-/GAMMACA1/-/FRO1/MEE4/-/-/-/-/-/-/-/NAD1B	13	1	ATMG01120	12	AT5G52840/AT1G19580/AT1G17350/AT5G67590/AT1G04630/AT2G31490/AT2G33220/AT2G47690/AT1G67785/AT3G06310/AT5G47570/AT3G62790
CC	GO:0005758	mitochondrial intermembrane space	7/1316	26/17868	0.002191364	0.01340599	AT5G20080/AT2G47690/AT1G53030/AT4G28220/AT3G06310/AT4G11010/AT3G62790	CBR2/-/COX17-2/NDB1/-/NDPK3/-	7	1	AT1G53030	6	AT5G20080/AT2G47690/AT4G28220/AT3G06310/AT4G11010/AT3G62790
CC	GO:0000781	chromosome, telomeric region	8/1316	36/17868	0.003995703	0.02397422	AT5G01630/AT2G24490/AT5G61000/AT5G08020/AT4G12620/AT5G27680/AT4G00020/AT5G45400	BRCA2B/RPA2A/RPA1D/RPA1B/ORC1B/RECQSIM/MEE43/RPA1C	8	0		8	AT5G01630/AT2G24490/AT5G61000/AT5G08020/AT4G12620/AT5G27680/AT4G00020/AT5G45400
CC	GO:0005746	mitochondrial respiratory chain	16/1316	105/17868	0.00420262	0.024281802	AT3G10860/AT5G52840/AT1G19580/AT1G17350/AT5G67590/AT1G04630/AT2G31490/AT2G33220/AT3G46430/AT2G47690/AT1G67785/AT3G52730/AT3G06310/AT5G47570/AT3G62790/ATMG01120	-/-/GAMMACA1/-/FRO1/MEE4/-/-/-/-/-/-/-/-/-/NAD1B	16	1	ATMG01120	15	AT3G10860/AT5G52840/AT1G19580/AT1G17350/AT5G67590/AT1G04630/AT2G31490/AT2G33220/AT3G46430/AT2G47690/AT1G67785/AT3G52730/AT3G06310/AT5G47570/AT3G62790
CC	GO:0098803	respiratory chain complex	16/1316	105/17868	0.00420262	0.024281802	AT3G10860/AT5G52840/AT1G19580/AT1G17350/AT5G67590/AT1G04630/AT2G31490/AT2G33220/AT3G46430/AT2G47690/AT1G67785/AT3G52730/AT3G06310/AT5G47570/AT3G62790/ATMG01120	-/-/GAMMACA1/-/FRO1/MEE4/-/-/-/-/-/-/-/-/-/NAD1B	16	1	ATMG01120	15	AT3G10860/AT5G52840/AT1G19580/AT1G17350/AT5G67590/AT1G04630/AT2G31490/AT2G33220/AT3G46430/AT2G47690/AT1G67785/AT3G52730/AT3G06310/AT5G47570/AT3G62790
CC	GO:0044459	plasma membrane part	41/1316	372/17868	0.006291159	0.034760278	AT2G13820/AT5G25090/AT2G25060/AT3G60900/AT5G60880/AT4G31840/AT5G64080/AT3G07320/AT3G63380/AT5G08000/AT1G04110/AT4G29360/AT2G02850/AT5G20230/AT2G44790/AT4G12880/AT4G25240/AT3G58100/AT3G02210/AT1G66570/AT4G24580/AT5G55180/AT1G17345/AT1G75220/AT4G02700/AT1G22150/AT2G04040/AT2G27500/AT1G11260/AT1G21880/AT1G30220/AT1G79480/AT5G06320/AT1G73590/AT5G10080/AT1G64640/AT3G44220/AT5G55730/AT3G55320/AT3G22910…	-/ENODL13/ENODL14/FLA10/BASL/ENODL15/-/-/ACA12/E13L3/SBT1.2/-/ARPN/BCB/UCC2/ENODL19/SKS1/PDCB5/COBL1/SUC7/REN1/-/SAUR77/-/SULTR3;2/SULTR1;3/DTX1/-/STP1/LYM1/INT2/-/NHL3/PIN1/-/ENODL8/-/FLA1/ABCB20/ACA13/NHL12	41	12	AT3G63380/AT5G20230/AT2G44790/AT1G66570/AT1G75220/AT2G04040/AT2G27500/AT1G11260/AT1G30220/AT5G06320/AT3G55320/AT3G22910	29	AT2G13820/AT5G25090/AT2G25060/AT3G60900/AT5G60880/AT4G31840/AT5G64080/AT3G07320/AT5G08000/AT1G04110/AT4G29360/AT2G02850/AT4G12880/AT4G25240/AT3G58100/AT3G02210/AT4G24580/AT5G55180/AT1G17345/AT4G02700/AT1G22150/AT1G21880/AT1G79480/AT1G73590/AT5G10080/AT1G64640/AT3G44220/AT5G55730/AT2G35960
CC	GO:0031970	organelle envelope lumen	7/1316	31/17868	0.006342634	0.034760278	AT5G20080/AT2G47690/AT1G53030/AT4G28220/AT3G06310/AT4G11010/AT3G62790	CBR2/-/COX17-2/NDB1/-/NDPK3/-	7	1	AT1G53030	6	AT5G20080/AT2G47690/AT4G28220/AT3G06310/AT4G11010/AT3G62790
CC	GO:0005662	DNA replication factor A complex	4/1316	11/17868	0.006350435	0.034760278	AT2G24490/AT5G61000/AT5G08020/AT5G45400	RPA2A/RPA1D/RPA1B/RPA1C	4	0		4	AT2G24490/AT5G61000/AT5G08020/AT5G45400
CC	GO:0005753	mitochondrial proton-transporting ATP synthase complex	6/1316	24/17868	0.006705309	0.036069937	ATMG00640/ATMG01090/AT2G07698/AT1G51650/AT3G46430/AT5G13450	ORF25/ORF262/-/-/-/ATP5	6	3	ATMG00640/ATMG01090/AT2G07698	3	AT1G51650/AT3G46430/AT5G13450
CC	GO:0098800	inner mitochondrial membrane protein complex	21/1316	160/17868	0.006997337	0.036595568	AT3G10860/AT5G52840/AT1G19580/AT1G17350/ATMG00640/AT5G67590/ATMG01090/AT1G04630/AT2G07698/AT2G31490/AT2G33220/AT1G51650/AT3G46430/AT2G47690/AT1G67785/AT3G52730/AT3G06310/AT5G13450/AT5G47570/AT3G62790/ATMG01120	-/-/GAMMACA1/-/ORF25/FRO1/ORF262/MEE4/-/-/-/-/-/-/-/-/-/ATP5/-/-/NAD1B	21	4	ATMG00640/ATMG01090/AT2G07698/ATMG01120	17	AT3G10860/AT5G52840/AT1G19580/AT1G17350/AT5G67590/AT1G04630/AT2G31490/AT2G33220/AT1G51650/AT3G46430/AT2G47690/AT1G67785/AT3G52730/AT3G06310/AT5G13450/AT5G47570/AT3G62790
CC	GO:1990204	oxidoreductase complex	20/1316	150/17868	0.007037609	0.036595568	AT3G10860/AT5G52840/AT1G19580/AT1G17350/AT4G05180/AT5G67590/AT1G04630/AT2G41540/AT2G31490/AT2G33220/AT3G46430/AT2G47690/AT1G67785/AT3G52730/AT3G06310/AT5G40610/AT5G47570/AT4G15510/AT3G62790/ATMG01120	-/-/GAMMACA1/-/PSBQ2/FRO1/MEE4/GPDHC1/-/-/-/-/-/-/-/DHAPRD/-/PPD1/-/NAD1B	20	1	ATMG01120	19	AT3G10860/AT5G52840/AT1G19580/AT1G17350/AT4G05180/AT5G67590/AT1G04630/AT2G41540/AT2G31490/AT2G33220/AT3G46430/AT2G47690/AT1G67785/AT3G52730/AT3G06310/AT5G40610/AT5G47570/AT4G15510/AT3G62790
CC	GO:0010168	ER body	4/1316	12/17868	0.008976394	0.045912049	AT3G09260/AT5G23820/AT3G15950/AT1G52400	BGLU23/ML3/NAI2/BGLU18	4	0		4	AT3G09260/AT5G23820/AT3G15950/AT1G52400
MF	GO:0008092	cytoskeletal protein binding	66/1324	292/17824	1.60E-16	1.02E-13	AT1G18370/AT5G48360/AT4G26660/AT3G19050/AT2G07170/AT5G55520/AT2G28620/AT1G20060/AT3G44050/AT5G51600/AT5G67270/AT2G36200/AT1G03780/AT4G14330/AT5G66310/AT3G23670/AT2G29890/AT5G23910/AT3G17680/AT2G44190/AT4G21270/AT3G20150/AT1G72250/AT3G17360/AT5G66410/AT2G40820/AT2G22610/AT5G62580/AT4G05190/AT3G05470/AT5G60930/AT1G23790/AT4G35560/AT3G60840/AT5G55400/AT5G18700/AT5G05180/AT4G13370/AT3G22790/AT3G10310…	KIN7A/FH9/-/KIN12D/TOR1L2/-/-/-/KIN12E/MAP65-3/EB1C/-/TPX2/KIN10A/KIN7H/KIN12B/VLN1/-/-/EDE1/KIN14C/KIN12F/-/POK1/PLP3B/-/-/TOR1L3/KIN14D/FH11/-/-/-/MAP65-4/FIM3/RUK/-/-/NET1A/-/DRP5A/SINE1/-/SCAR1/KIN7O/KIN14I/DRP3A/QWRF4/TIO/FH2/-/KIN14N/VIIIB/XI-B/MYA2/MAP65-2/FIM2/-/MYOB3/KIN12A/TCTP1/VHA-B1/-/RABC2A/KIN7N/-	66	4	AT4G33650/AT5G43900/AT3G16640/AT1G76030	62	AT1G18370/AT5G48360/AT4G26660/AT3G19050/AT2G07170/AT5G55520/AT2G28620/AT1G20060/AT3G44050/AT5G51600/AT5G67270/AT2G36200/AT1G03780/AT4G14330/AT5G66310/AT3G23670/AT2G29890/AT5G23910/AT3G17680/AT2G44190/AT4G21270/AT3G20150/AT1G72250/AT3G17360/AT5G66410/AT2G40820/AT2G22610/AT5G62580/AT4G05190/AT3G05470/AT5G60930/AT1G23790/AT4G35560/AT3G60840/AT5G55400/AT5G18700/AT5G05180/AT4G13370/AT3G22790/AT3G10310…
MF	GO:0008017	microtubule binding	45/1324	153/17824	3.65E-16	1.16E-13	AT1G18370/AT4G26660/AT3G19050/AT2G07170/AT5G55520/AT2G28620/AT1G20060/AT3G44050/AT5G51600/AT5G67270/AT2G36200/AT1G03780/AT4G14330/AT5G66310/AT3G23670/AT5G23910/AT2G44190/AT4G21270/AT3G20150/AT1G72250/AT3G17360/AT2G22610/AT5G62580/AT4G05190/AT5G60930/AT1G23790/AT3G60840/AT5G18700/AT4G13370/AT3G10310/AT1G53140/AT2G24970/AT3G10180/AT2G47500/AT4G33650/AT2G24070/AT5G33300/AT5G54670/AT4G26760/AT1G63640…	KIN7A/-/KIN12D/TOR1L2/-/-/-/KIN12E/MAP65-3/EB1C/-/TPX2/KIN10A/KIN7H/KIN12B/-/EDE1/KIN14C/KIN12F/-/POK1/-/TOR1L3/KIN14D/-/-/MAP65-4/RUK/-/-/DRP5A/-/KIN7O/KIN14I/DRP3A/QWRF4/-/KIN14N/MAP65-2/-/KIN12A/TCTP1/-/KIN7N/-	45	2	AT4G33650/AT3G16640	43	AT1G18370/AT4G26660/AT3G19050/AT2G07170/AT5G55520/AT2G28620/AT1G20060/AT3G44050/AT5G51600/AT5G67270/AT2G36200/AT1G03780/AT4G14330/AT5G66310/AT3G23670/AT5G23910/AT2G44190/AT4G21270/AT3G20150/AT1G72250/AT3G17360/AT2G22610/AT5G62580/AT4G05190/AT5G60930/AT1G23790/AT3G60840/AT5G18700/AT4G13370/AT3G10310/AT1G53140/AT2G24970/AT3G10180/AT2G47500/AT2G24070/AT5G33300/AT5G54670/AT4G26760/AT1G63640/AT4G14150…
MF	GO:0003777	microtubule motor activity	29/1324	68/17824	1.08E-15	2.30E-13	AT1G18370/AT4G26660/AT3G19050/AT5G55520/AT2G28620/AT1G20060/AT3G44050/AT2G36200/AT4G14330/AT5G66310/AT3G23670/AT5G23910/AT4G21270/AT3G20150/AT1G72250/AT3G17360/AT2G22610/AT4G05190/AT5G60930/AT3G10310/AT3G10180/AT2G47500/AT3G16120/AT5G33300/AT5G54670/AT1G63640/AT4G14150/AT1G59540/AT5G02370	KIN7A/-/KIN12D/-/-/-/KIN12E/-/KIN10A/KIN7H/KIN12B/-/KIN14C/KIN12F/-/POK1/-/KIN14D/-/-/KIN7O/KIN14I/-/-/KIN14N/-/KIN12A/KIN7N/-	29	0		29	AT1G18370/AT4G26660/AT3G19050/AT5G55520/AT2G28620/AT1G20060/AT3G44050/AT2G36200/AT4G14330/AT5G66310/AT3G23670/AT5G23910/AT4G21270/AT3G20150/AT1G72250/AT3G17360/AT2G22610/AT4G05190/AT5G60930/AT3G10310/AT3G10180/AT2G47500/AT3G16120/AT5G33300/AT5G54670/AT1G63640/AT4G14150/AT1G59540/AT5G02370
MF	GO:0015631	tubulin binding	46/1324	171/17824	7.18E-15	1.14E-12	AT1G18370/AT4G26660/AT3G19050/AT2G07170/AT5G55520/AT2G28620/AT1G20060/AT3G44050/AT5G51600/AT5G67270/AT2G36200/AT1G03780/AT4G14330/AT5G66310/AT3G23670/AT5G23910/AT2G44190/AT4G21270/AT3G20150/AT1G72250/AT3G17360/AT5G66410/AT2G22610/AT5G62580/AT4G05190/AT5G60930/AT1G23790/AT3G60840/AT5G18700/AT4G13370/AT3G10310/AT1G53140/AT2G24970/AT3G10180/AT2G47500/AT4G33650/AT2G24070/AT5G33300/AT5G54670/AT4G26760…	KIN7A/-/KIN12D/TOR1L2/-/-/-/KIN12E/MAP65-3/EB1C/-/TPX2/KIN10A/KIN7H/KIN12B/-/EDE1/KIN14C/KIN12F/-/POK1/PLP3B/-/TOR1L3/KIN14D/-/-/MAP65-4/RUK/-/-/DRP5A/-/KIN7O/KIN14I/DRP3A/QWRF4/-/KIN14N/MAP65-2/-/KIN12A/TCTP1/-/KIN7N/-	46	2	AT4G33650/AT3G16640	44	AT1G18370/AT4G26660/AT3G19050/AT2G07170/AT5G55520/AT2G28620/AT1G20060/AT3G44050/AT5G51600/AT5G67270/AT2G36200/AT1G03780/AT4G14330/AT5G66310/AT3G23670/AT5G23910/AT2G44190/AT4G21270/AT3G20150/AT1G72250/AT3G17360/AT5G66410/AT2G22610/AT5G62580/AT4G05190/AT5G60930/AT1G23790/AT3G60840/AT5G18700/AT4G13370/AT3G10310/AT1G53140/AT2G24970/AT3G10180/AT2G47500/AT2G24070/AT5G33300/AT5G54670/AT4G26760/AT1G63640…
MF	GO:0003774	motor activity	32/1324	89/17824	1.26E-14	1.60E-12	AT1G18370/AT4G26660/AT3G19050/AT5G55520/AT2G28620/AT1G20060/AT3G44050/AT2G36200/AT4G14330/AT5G66310/AT3G23670/AT5G23910/AT4G21270/AT3G20150/AT1G72250/AT3G17360/AT2G22610/AT4G05190/AT5G60930/AT3G10310/AT3G10180/AT2G47500/AT3G16120/AT5G33300/AT5G54670/AT4G27370/AT1G04160/AT5G43900/AT1G63640/AT4G14150/AT1G59540/AT5G02370	KIN7A/-/KIN12D/-/-/-/KIN12E/-/KIN10A/KIN7H/KIN12B/-/KIN14C/KIN12F/-/POK1/-/KIN14D/-/-/KIN7O/KIN14I/-/-/KIN14N/VIIIB/XI-B/MYA2/-/KIN12A/KIN7N/-	32	1	AT5G43900	31	AT1G18370/AT4G26660/AT3G19050/AT5G55520/AT2G28620/AT1G20060/AT3G44050/AT2G36200/AT4G14330/AT5G66310/AT3G23670/AT5G23910/AT4G21270/AT3G20150/AT1G72250/AT3G17360/AT2G22610/AT4G05190/AT5G60930/AT3G10310/AT3G10180/AT2G47500/AT3G16120/AT5G33300/AT5G54670/AT4G27370/AT1G04160/AT1G63640/AT4G14150/AT1G59540/AT5G02370
MF	GO:0046982	protein heterodimerization activity	29/1324	126/17824	3.24E-08	3.44E-06	AT3G54560/AT3G27360/AT5G10390/AT3G46320/AT5G10400/AT3G20670/AT5G59910/AT5G59690/AT5G59870/AT2G28740/AT1G09200/AT3G45930/AT3G46030/AT5G22880/AT5G24800/AT3G53730/AT5G65360/AT2G38810/AT4G27230/AT1G01370/AT1G51060/AT5G67100/AT1G07820/AT1G07790/AT5G27670/AT5G49450/AT3G54620/AT5G43250/AT5G54640	H2AV/HTR2/HTR2/-/HTR2/HTA13/HTB4/-/HTA6/HIS4/HTR2/-/HTB11/H2B/BZIP9/-/HTR2/HTA8/HTA2/HTR12/HTA10/POLA/-/HTB1/HTA7/BZIP1/BZIP25/NF-YC13/RAT5	29	3	AT5G24800/AT5G49450/AT3G54620	26	AT3G54560/AT3G27360/AT5G10390/AT3G46320/AT5G10400/AT3G20670/AT5G59910/AT5G59690/AT5G59870/AT2G28740/AT1G09200/AT3G45930/AT3G46030/AT5G22880/AT3G53730/AT5G65360/AT2G38810/AT4G27230/AT1G01370/AT1G51060/AT5G67100/AT1G07820/AT1G07790/AT5G27670/AT5G43250/AT5G54640
MF	GO:0016538	cyclin-dependent protein serine/threonine kinase regulator activity	16/1324	50/17824	3.44E-07	3.13E-05	AT4G35620/AT5G06150/AT1G44110/AT1G20610/AT2G26760/AT1G76310/AT4G03270/AT3G11520/AT1G15570/AT4G34160/AT1G80370/AT2G27970/AT1G16330/AT5G43080/AT2G17620/AT4G37490	CYCB2-2/CYCB1-2/CYCA1-1/CYCB2-3/CYCB1-4/CYCB2;4/CYCD6-1/CYCB1-3/CYCA2-3/CYCD3-1/CYCA2-4/CKS2/CYCB3;1/CYCA3-1/CYCB2-1/CYCB1-1	16	0		16	AT4G35620/AT5G06150/AT1G44110/AT1G20610/AT2G26760/AT1G76310/AT4G03270/AT3G11520/AT1G15570/AT4G34160/AT1G80370/AT2G27970/AT1G16330/AT5G43080/AT2G17620/AT4G37490
MF	GO:0003688	DNA replication origin binding	10/1324	20/17824	4.58E-07	3.65E-05	AT4G02060/AT5G44635/AT2G16440/AT5G16690/AT2G37560/AT2G07690/AT5G67100/AT4G12620/AT3G25100/AT2G20980	MCM7/MCM6/MCM4/ORC3/ORC2/MCM5/POLA/ORC1B/CDC45/MCM10	10	0		10	AT4G02060/AT5G44635/AT2G16440/AT5G16690/AT2G37560/AT2G07690/AT5G67100/AT4G12620/AT3G25100/AT2G20980
MF	GO:1990939	ATP-dependent microtubule motor activity	10/1324	21/17824	8.16E-07	5.78E-05	AT4G26660/AT5G55520/AT2G28620/AT2G36200/AT4G14330/AT3G23670/AT4G21270/AT3G20150/AT3G16120/AT4G14150	-/-/-/-/KIN10A/KIN12B/KIN14C/KIN12F/-/KIN12A	10	0		10	AT4G26660/AT5G55520/AT2G28620/AT2G36200/AT4G14330/AT3G23670/AT4G21270/AT3G20150/AT3G16120/AT4G14150
MF	GO:0019901	protein kinase binding	24/1324	109/17824	1.15E-06	7.33E-05	AT4G35620/AT5G06150/AT1G44110/AT1G20610/AT2G26760/AT1G76310/AT4G03270/AT3G11520/AT1G34245/AT1G15570/AT4G34160/AT4G28950/AT2G44690/AT1G80370/AT2G27970/AT1G16330/AT5G56580/AT5G43080/AT2G17620/AT4G37490/AT2G30740/AT3G16360/AT2G31270/AT4G12970	CYCB2-2/CYCB1-2/CYCA1-1/CYCB2-3/CYCB1-4/CYCB2;4/CYCD6-1/CYCB1-3/EPF2/CYCA2-3/CYCD3-1/ARAC7/ARAC9/CYCA2-4/CKS2/CYCB3;1/MKK6/CYCA3-1/CYCB2-1/CYCB1-1/PTI12/AHP4/CDT1A/EPFL9	24	0		24	AT4G35620/AT5G06150/AT1G44110/AT1G20610/AT2G26760/AT1G76310/AT4G03270/AT3G11520/AT1G34245/AT1G15570/AT4G34160/AT4G28950/AT2G44690/AT1G80370/AT2G27970/AT1G16330/AT5G56580/AT5G43080/AT2G17620/AT4G37490/AT2G30740/AT3G16360/AT2G31270/AT4G12970
MF	GO:0043138	3'-5' DNA helicase activity	10/1324	23/17824	2.31E-06	0.000133609	AT1G35530/AT4G02060/AT5G44635/AT2G07690/AT3G05740/AT3G25100/AT5G27680/AT3G57300/AT4G25120/AT5G08110	-/MCM7/MCM6/MCM5/RECQL1/CDC45/RECQSIM/INO80/SRS2/-	10	1	AT3G57300	9	AT1G35530/AT4G02060/AT5G44635/AT2G07690/AT3G05740/AT3G25100/AT5G27680/AT4G25120/AT5G08110
MF	GO:0008574	ATP-dependent microtubule motor activity, plus-end-directed	9/1324	19/17824	3.13E-06	0.000165932	AT4G26660/AT5G55520/AT2G28620/AT2G36200/AT4G14330/AT3G23670/AT3G20150/AT3G16120/AT4G14150	-/-/-/-/KIN10A/KIN12B/KIN12F/-/KIN12A	9	0		9	AT4G26660/AT5G55520/AT2G28620/AT2G36200/AT4G14330/AT3G23670/AT3G20150/AT3G16120/AT4G14150
MF	GO:0019900	kinase binding	28/1324	154/17824	8.42E-06	0.000412634	AT4G35620/AT4G33270/AT5G06150/AT1G44110/AT4G33260/AT1G20610/AT2G26760/AT1G76310/AT4G03270/AT3G11520/AT1G34245/AT1G15570/AT4G34160/AT5G03680/AT4G28950/AT2G44690/AT1G80370/AT2G27970/AT1G16330/AT5G56580/AT5G43080/AT2G17620/AT4G37490/AT5G61760/AT2G30740/AT3G16360/AT2G31270/AT4G12970	CYCB2-2/CDC20-1/CYCB1-2/CYCA1-1/CDC20-2/CYCB2-3/CYCB1-4/CYCB2;4/CYCD6-1/CYCB1-3/EPF2/CYCA2-3/CYCD3-1/PTL/ARAC7/ARAC9/CYCA2-4/CKS2/CYCB3;1/MKK6/CYCA3-1/CYCB2-1/CYCB1-1/IPK2B/PTI12/AHP4/CDT1A/EPFL9	28	0		28	AT4G35620/AT4G33270/AT5G06150/AT1G44110/AT4G33260/AT1G20610/AT2G26760/AT1G76310/AT4G03270/AT3G11520/AT1G34245/AT1G15570/AT4G34160/AT5G03680/AT4G28950/AT2G44690/AT1G80370/AT2G27970/AT1G16330/AT5G56580/AT5G43080/AT2G17620/AT4G37490/AT5G61760/AT2G30740/AT3G16360/AT2G31270/AT4G12970
MF	GO:0019207	kinase regulator activity	19/1324	89/17824	2.33E-05	0.001061378	AT4G35620/AT5G06150/AT1G44110/AT1G20610/AT2G26760/AT1G76310/AT4G03270/AT3G11520/AT4G01900/AT5G21170/AT1G15570/AT4G34160/AT1G80370/AT2G27970/AT1G16330/AT5G43080/AT2G17620/AT5G26230/AT4G37490	CYCB2-2/CYCB1-2/CYCA1-1/CYCB2-3/CYCB1-4/CYCB2;4/CYCD6-1/CYCB1-3/GLB1/AKINBETA1/CYCA2-3/CYCD3-1/CYCA2-4/CKS2/CYCB3;1/CYCA3-1/CYCB2-1/MAKR1/CYCB1-1	19	1	AT5G21170	18	AT4G35620/AT5G06150/AT1G44110/AT1G20610/AT2G26760/AT1G76310/AT4G03270/AT3G11520/AT4G01900/AT1G15570/AT4G34160/AT1G80370/AT2G27970/AT1G16330/AT5G43080/AT2G17620/AT5G26230/AT4G37490
MF	GO:0030234	enzyme regulator activity	55/1324	432/17824	6.02E-05	0.002556989	AT3G16410/AT1G12520/AT2G28190/AT3G16420/AT4G35620/AT4G33270/AT5G06150/AT1G44110/AT1G24020/AT2G32590/AT4G33260/AT4G02330/AT1G20610/AT4G03100/AT2G26760/AT1G76310/AT4G03270/AT2G45220/AT3G11520/AT4G01900/AT1G07370/AT5G13840/AT1G73325/AT5G21170/AT4G35560/AT1G15570/AT2G29570/AT4G34160/AT5G20740/AT1G80370/AT4G24580/AT2G27970/AT1G16330/AT5G43080/AT2G46710/AT2G17620/AT5G26230/AT5G12140/AT3G59010/AT5G53160…	NSP4/CCS/CSD2/PBP1/CYCB2-2/CDC20-1/CYCB1-2/CYCA1-1/MLP423/CAPH/CDC20-2/PME41/CYCB2-3/ROPGAP2/CYCB1-4/CYCB2;4/CYCD6-1/PME17/CYCB1-3/GLB1/PCNA/FZR3/-/AKINBETA1/-/CYCA2-3/PCNA2/CYCD3-1/-/CYCA2-4/REN1/CKS2/CYCB3;1/CYCA3-1/ROPGAP3/CYCB2-1/MAKR1/CYS1/PME35/PYL8/PME2/-/CYCB1-1/ATARFA1F/ARFA1E/PMEI10/B''DELTA/B'BETA/CSD1/PYL6/TRX1/CYS4/WPP2/ESP/B''BETA	55	11	AT1G12520/AT2G28190/AT2G45220/AT5G21170/AT5G53160/AT4G26470/AT3G62290/AT3G09880/AT1G08830/AT2G40330/AT5G28850	44	AT3G16410/AT3G16420/AT4G35620/AT4G33270/AT5G06150/AT1G44110/AT1G24020/AT2G32590/AT4G33260/AT4G02330/AT1G20610/AT4G03100/AT2G26760/AT1G76310/AT4G03270/AT3G11520/AT4G01900/AT1G07370/AT5G13840/AT1G73325/AT4G35560/AT1G15570/AT2G29570/AT4G34160/AT5G20740/AT1G80370/AT4G24580/AT2G27970/AT1G16330/AT5G43080/AT2G46710/AT2G17620/AT5G26230/AT5G12140/AT3G59010/AT1G53830/AT4G37490/AT1G10630/AT1G62760/AT1G54450…
MF	GO:0019887	protein kinase regulator activity	17/1324	83/17824	0.000106837	0.004253463	AT4G35620/AT5G06150/AT1G44110/AT1G20610/AT2G26760/AT1G76310/AT4G03270/AT3G11520/AT5G21170/AT1G15570/AT4G34160/AT1G80370/AT2G27970/AT1G16330/AT5G43080/AT2G17620/AT4G37490	CYCB2-2/CYCB1-2/CYCA1-1/CYCB2-3/CYCB1-4/CYCB2;4/CYCD6-1/CYCB1-3/AKINBETA1/CYCA2-3/CYCD3-1/CYCA2-4/CKS2/CYCB3;1/CYCA3-1/CYCB2-1/CYCB1-1	17	1	AT5G21170	16	AT4G35620/AT5G06150/AT1G44110/AT1G20610/AT2G26760/AT1G76310/AT4G03270/AT3G11520/AT1G15570/AT4G34160/AT1G80370/AT2G27970/AT1G16330/AT5G43080/AT2G17620/AT4G37490
MF	GO:0019187	beta-1,4-mannosyltransferase activity	7/1324	17/17824	0.000122954	0.004351189	AT1G24070/AT1G02730/AT5G16910/AT5G16190/AT5G22740/AT4G13410/AT1G51630	CSLA10/CSLD5/CSLD2/ATCSLA11/CSLA2/CSLA15/MSR2	7	1	AT5G16910	6	AT1G24070/AT1G02730/AT5G16190/AT5G22740/AT4G13410/AT1G51630
MF	GO:0051753	mannan synthase activity	7/1324	17/17824	0.000122954	0.004351189	AT1G24070/AT1G02730/AT5G16910/AT5G16190/AT5G22740/AT4G13410/AT1G51630	CSLA10/CSLD5/CSLD2/ATCSLA11/CSLA2/CSLA15/MSR2	7	1	AT5G16910	6	AT1G24070/AT1G02730/AT5G16190/AT5G22740/AT4G13410/AT1G51630
MF	GO:0003697	single-stranded DNA binding	18/1324	97/17824	0.000253147	0.008487094	AT4G02060/AT5G01630/AT2G24490/AT5G44635/AT2G16440/AT2G07690/AT5G61000/AT5G08020/AT3G22880/AT5G67100/AT5G41880/AT1G67320/AT3G25100/AT5G20850/AT2G20980/AT4G00020/AT5G45400/AT3G52115	MCM7/BRCA2B/RPA2A/MCM6/MCM4/MCM5/RPA1D/RPA1B/DMC1/POLA/POLA3/-/CDC45/RAD51/MCM10/MEE43/RPA1C/GR1	18	0		18	AT4G02060/AT5G01630/AT2G24490/AT5G44635/AT2G16440/AT2G07690/AT5G61000/AT5G08020/AT3G22880/AT5G67100/AT5G41880/AT1G67320/AT3G25100/AT5G20850/AT2G20980/AT4G00020/AT5G45400/AT3G52115
MF	GO:0004693	cyclin-dependent protein serine/threonine kinase activity	9/1324	31/17824	0.000301885	0.009157164	AT1G76540/AT1G09600/AT3G54180/AT3G54710/AT2G38620/AT1G73690/AT1G20930/AT1G67580/AT2G31270	CDKB2-1/-/CDKB1-1/CDT1B/CDKB1-2/CDKD-1/CDKB2-2/-/CDT1A	9	1	AT1G67580	8	AT1G76540/AT1G09600/AT3G54180/AT3G54710/AT2G38620/AT1G73690/AT1G20930/AT2G31270
MF	GO:0097472	cyclin-dependent protein kinase activity	9/1324	31/17824	0.000301885	0.009157164	AT1G76540/AT1G09600/AT3G54180/AT3G54710/AT2G38620/AT1G73690/AT1G20930/AT1G67580/AT2G31270	CDKB2-1/-/CDKB1-1/CDT1B/CDKB1-2/CDKD-1/CDKB2-2/-/CDT1A	9	1	AT1G67580	8	AT1G76540/AT1G09600/AT3G54180/AT3G54710/AT2G38620/AT1G73690/AT1G20930/AT2G31270
MF	GO:0003678	DNA helicase activity	13/1324	60/17824	0.000379246	0.010980898	AT1G35530/AT5G66750/AT4G02060/AT5G44635/AT1G20720/AT2G16440/AT2G07690/AT3G05740/AT3G25100/AT5G27680/AT3G57300/AT4G25120/AT5G08110	-/DDM1/MCM7/MCM6/-/MCM4/MCM5/RECQL1/CDC45/RECQSIM/INO80/SRS2/-	13	1	AT3G57300	12	AT1G35530/AT5G66750/AT4G02060/AT5G44635/AT1G20720/AT2G16440/AT2G07690/AT3G05740/AT3G25100/AT5G27680/AT4G25120/AT5G08110
MF	GO:0043140	ATP-dependent 3'-5' DNA helicase activity	5/1324	10/17824	0.000412142	0.011414549	AT4G02060/AT5G44635/AT3G05740/AT5G27680/AT4G25120	MCM7/MCM6/RECQL1/RECQSIM/SRS2	5	0		5	AT4G02060/AT5G44635/AT3G05740/AT5G27680/AT4G25120
MF	GO:0016837	carbon-oxygen lyase activity, acting on polysaccharides	7/1324	22/17824	0.000775413	0.019213096	AT3G53190/AT5G63180/AT4G13710/AT3G27400/AT5G55720/AT1G04680/AT3G24230	-/-/-/-/-/-/-	7	0		7	AT3G53190/AT5G63180/AT4G13710/AT3G27400/AT5G55720/AT1G04680/AT3G24230
MF	GO:0030570	pectate lyase activity	7/1324	22/17824	0.000775413	0.019213096	AT3G53190/AT5G63180/AT4G13710/AT3G27400/AT5G55720/AT1G04680/AT3G24230	-/-/-/-/-/-/-	7	0		7	AT3G53190/AT5G63180/AT4G13710/AT3G27400/AT5G55720/AT1G04680/AT3G24230
MF	GO:0030246	carbohydrate binding	40/1324	319/17824	0.000784208	0.019213096	AT3G16410/AT3G16420/AT2G39330/AT1G52030/AT3G16470/AT3G61610/AT2G26400/AT3G59700/AT4G22880/AT5G08000/AT2G39310/AT5G21170/AT3G16430/AT1G53070/AT1G78860/AT3G58100/AT5G52120/AT1G61440/AT2G22620/AT5G65600/AT3G09190/AT1G78850/AT3G45390/AT1G52040/AT1G12010/AT3G16450/AT5G45090/AT1G67520/AT4G04960/AT1G66940/AT1G16260/AT5G18470/AT3G13750/AT1G53080/AT1G16160/AT1G79680/AT2G47140/AT5G65530/AT2G19590/AT5G38550	NSP4/PBP1/JAL23/F-ATMBP/JAL35/-/ARD/LECRK55/LDOX/E13L3/JAL22/AKINBETA1/PBP2/-/-/PDCB5/PP2A14/-/-/LECRK92/-/-/LECRK12/MBP1/-/JAL33/PP2A7/-/LECRK71/-/WAKL8/-/BGAL1/-/WAKL5/WAKL10/SDR3B/-/ACO1/JAL44	40	14	AT3G59700/AT5G21170/AT5G52120/AT1G61440/AT5G65600/AT3G45390/AT5G45090/AT1G67520/AT4G04960/AT1G16260/AT5G18470/AT3G13750/AT1G16160/AT1G79680	26	AT3G16410/AT3G16420/AT2G39330/AT1G52030/AT3G16470/AT3G61610/AT2G26400/AT4G22880/AT5G08000/AT2G39310/AT3G16430/AT1G53070/AT1G78860/AT3G58100/AT2G22620/AT3G09190/AT1G78850/AT1G52040/AT1G12010/AT3G16450/AT1G66940/AT1G53080/AT2G47140/AT5G65530/AT2G19590/AT5G38550
MF	GO:0046527	glucosyltransferase activity	27/1324	193/17824	0.001080454	0.025490716	AT5G57550/AT1G23870/AT2G29730/AT5G57560/AT5G66690/AT1G02730/AT4G02280/AT5G16910/AT4G03210/AT5G54060/AT1G05680/AT2G36770/AT1G63420/AT2G18700/AT1G32170/AT4G09500/AT5G53990/AT2G36780/AT4G24010/AT3G46680/AT5G37950/AT1G11545/AT4G17770/AT4G14090/AT3G46690/AT1G73370/AT2G25540	XTH25/TPS9/UGT71D1/XTH22/UGT72E2/CSLD5/SUS3/CSLD2/XTH9/A3G2XYLT/UGT74E2/UGT73C4/-/TPS11/XTH30/UGT79B7/UGT79B9/UGT73C3/CSLG1/UGT76E6/-/XTH8/TPS5/UGT75C1/UGT76E4/SUS6/CESA10	27	11	AT5G57550/AT1G23870/AT5G57560/AT5G16910/AT1G05680/AT2G36770/AT2G18700/AT1G32170/AT2G36780/AT3G46680/AT3G46690	16	AT2G29730/AT5G66690/AT1G02730/AT4G02280/AT4G03210/AT5G54060/AT1G63420/AT4G09500/AT5G53990/AT4G24010/AT5G37950/AT1G11545/AT4G17770/AT4G14090/AT1G73370/AT2G25540
MF	GO:0004003	ATP-dependent DNA helicase activity	8/1324	30/17824	0.001211629	0.027564569	AT5G66750/AT4G02060/AT5G44635/AT1G20720/AT2G07690/AT3G05740/AT5G27680/AT4G25120	DDM1/MCM7/MCM6/-/MCM5/RECQL1/RECQSIM/SRS2	8	0		8	AT5G66750/AT4G02060/AT5G44635/AT1G20720/AT2G07690/AT3G05740/AT5G27680/AT4G25120
MF	GO:0008422	beta-glucosidase activity	13/1324	68/17824	0.001323252	0.029065917	AT3G09260/AT4G29360/AT1G61820/AT5G26000/AT1G52400/AT2G44460/AT1G61810/AT1G66280/AT5G25980/AT2G27500/AT3G47050/AT2G44450/AT3G62740	BGLU23/-/BGLU46/TGG1/BGLU18/BGLU28/BGLU45/BGLU22/TGG2/-/-/BGLU15/BGLU7	13	3	AT1G61820/AT1G61810/AT2G27500	10	AT3G09260/AT4G29360/AT5G26000/AT1G52400/AT2G44460/AT1G66280/AT5G25980/AT3G47050/AT2G44450/AT3G62740
MF	GO:0031492	nucleosomal DNA binding	6/1324	19/17824	0.00193945	0.041180987	AT3G27360/AT5G10390/AT5G10400/AT1G09200/AT5G65360/AT1G01370	HTR2/HTR2/HTR2/HTR2/HTR2/HTR12	6	0		6	AT3G27360/AT5G10390/AT5G10400/AT1G09200/AT5G65360/AT1G01370
MF	GO:0016758	transferase activity, transferring hexosyl groups	46/1324	402/17824	0.002271061	0.04666664	AT5G57550/AT1G23870/AT1G60470/AT2G29730/AT1G24070/AT5G57560/AT5G20250/AT5G66690/AT1G02730/AT4G02280/AT5G16910/AT4G03210/AT5G54060/AT1G05680/AT2G36770/AT1G63420/AT2G18700/AT1G32170/AT4G09500/AT3G28340/AT5G16190/AT5G53990/AT2G36780/AT4G24010/AT1G11730/AT2G19160/AT5G22740/AT5G41460/AT4G13410/AT4G15260/AT3G46680/AT5G37950/AT1G01570/AT1G32930/AT1G13250/AT1G11545/AT4G18230/AT4G17770/AT2G22900/AT4G14090…	XTH25/TPS9/GOLS4/UGT71D1/CSLA10/XTH22/DIN10/UGT72E2/CSLD5/SUS3/CSLD2/XTH9/A3G2XYLT/UGT74E2/UGT73C4/-/TPS11/XTH30/UGT79B7/GATL10/ATCSLA11/UGT79B9/UGT73C3/CSLG1/B3GALT1/-/CSLA2/-/CSLA15/-/UGT76E6/-/-/GALT31A/GATL3/XTH8/-/TPS5/GT7/UGT75C1/MSR2/UGT76E4/SUS6/CESA10/GATL2/-	46	18	AT5G57550/AT1G23870/AT1G60470/AT5G57560/AT5G20250/AT5G16910/AT1G05680/AT2G36770/AT2G18700/AT1G32170/AT3G28340/AT2G36780/AT2G19160/AT4G15260/AT3G46680/AT4G18230/AT3G46690/AT4G27480	28	AT2G29730/AT1G24070/AT5G66690/AT1G02730/AT4G02280/AT4G03210/AT5G54060/AT1G63420/AT4G09500/AT5G16190/AT5G53990/AT4G24010/AT1G11730/AT5G22740/AT5G41460/AT4G13410/AT5G37950/AT1G01570/AT1G32930/AT1G13250/AT1G11545/AT4G17770/AT2G22900/AT4G14090/AT1G51630/AT1G73370/AT2G25540/AT3G50760
MF	GO:0102483	scopolin beta-glucosidase activity	8/1324	33/17824	0.002355199	0.04688317	AT3G09260/AT1G61820/AT5G26000/AT2G44460/AT1G61810/AT1G66280/AT2G44450/AT3G62740	BGLU23/BGLU46/TGG1/BGLU28/BGLU45/BGLU22/BGLU15/BGLU7	8	2	AT1G61820/AT1G61810	6	AT3G09260/AT5G26000/AT2G44460/AT1G66280/AT2G44450/AT3G62740
