# Supplementary material for: Ectopic Overexpression of Histone H3K4 Methyltransferase CsSDG36 from Tea Plant Decreases Hyperosmotic Stress Tolerance in Arabidopsis thaliana
Source: Int J Mol Sci. 2021 May 11;22(10):5064. doi: 10.3390/ijms22105064 (PMC8150943; doi:10.3390/ijms22105064)
Supplement: Supplementary file 1 [file ijms-22-05064-s001.zip › Table S2. GO enrichment of DEGs (OE2R vs. WTR).xls]

Table S2. GO enrichment of DEGs (OE2R vs. WTR)
Category	GOID	Description	GeneRatio	BgRatio	pvalue	padj	geneID	geneName	Count	Up	Up_Gene_id	Down	Down_Gene_id
BP	GO:0042273	ribosomal large subunit biogenesis	28/901	111/19922	6.04E-14	9.79E-11	AT2G27530/AT2G39460/AT3G09200/AT1G07070/AT5G67510/AT2G36620/AT5G22440/AT4G27090/AT1G14320/AT1G16740/AT5G60670/AT3G53430/AT2G39390/AT1G18540/AT2G37190/AT3G55750/AT3G53020/AT2G20450/AT3G49910/AT1G08360/AT3G55280/AT1G26910/AT3G55170/AT2G01250/AT5G39740/AT3G62870/AT5G45775/AT5G02610	RPL10AB/RPL23AA/RPP0B/RPL35AA/RPL26B/RPL24A/RPL10AC/RPL14B/RPL10A/-/RPL12C/RPL12B/RPL35B/RPL6A/RPL12A/RPL35AD/RPL24B/RPL14A/RPL26A/RPL10AA/RPL23AB/RPL10B/RPL35C/RPL7B/RPL5B/RPL7AB/RPL11C/-	28	0		28	AT2G27530/AT2G39460/AT3G09200/AT1G07070/AT5G67510/AT2G36620/AT5G22440/AT4G27090/AT1G14320/AT1G16740/AT5G60670/AT3G53430/AT2G39390/AT1G18540/AT2G37190/AT3G55750/AT3G53020/AT2G20450/AT3G49910/AT1G08360/AT3G55280/AT1G26910/AT3G55170/AT2G01250/AT5G39740/AT3G62870/AT5G45775/AT5G02610
BP	GO:0042255	ribosome assembly	23/901	87/19922	3.67E-12	2.97E-09	AT5G03850/AT2G39460/AT3G09200/AT5G47930/AT2G36620/AT5G64140/AT3G10090/AT1G14320/AT1G16740/AT5G60670/AT3G53430/AT1G18540/AT2G37190/AT3G61110/AT3G53020/AT3G55280/AT5G52650/AT1G26910/AT5G61170/AT3G52580/AT5G39740/AT5G45775/AT1G04270	RPS28A/RPL23AA/RPP0B/RPS27D/RPL24A/RPS28C/RPS28A/RPL10A/-/RPL12C/RPL12B/RPL6A/RPL12A/RPS27B/RPL24B/RPL23AB/RPS10C/RPL10B/RPS19C/RPS14C/RPL5B/RPL11C/RPS15A	23	0		23	AT5G03850/AT2G39460/AT3G09200/AT5G47930/AT2G36620/AT5G64140/AT3G10090/AT1G14320/AT1G16740/AT5G60670/AT3G53430/AT1G18540/AT2G37190/AT3G61110/AT3G53020/AT3G55280/AT5G52650/AT1G26910/AT5G61170/AT3G52580/AT5G39740/AT5G45775/AT1G04270
BP	GO:0042254	ribosome biogenesis	50/901	381/19922	1.26E-11	6.82E-09	AT3G53890/AT5G03850/AT2G27530/AT3G52910/AT2G39460/AT1G29250/AT3G09200/AT1G07070/AT5G47930/AT5G67510/AT2G36620/AT5G64140/AT3G10090/AT5G22440/AT1G69620/AT4G27090/AT1G14320/AT1G16740/AT5G60670/AT3G53430/AT2G39390/AT1G18540/AT1G26880/AT2G37190/AT3G55750/AT3G61110/AT3G53020/AT5G16130/AT2G20450/AT3G49910/AT1G08360/AT3G55280/AT3G51800/AT4G25630/AT5G52650/AT1G26910/AT2G43810/AT5G61170/AT3G55170/AT3G52580…	RPS21B/RPS28A/RPL10AB/GRF4/RPL23AA/-/RPP0B/RPL35AA/RPS27D/RPL26B/RPL24A/RPS28C/RPS28A/RPL10AC/RPL34B/RPL14B/RPL10A/-/RPL12C/RPL12B/RPL35B/RPL6A/RPL34A/RPL12A/RPL35AD/RPS27B/RPL24B/RPS7C/RPL14A/RPL26A/RPL10AA/RPL23AB/ATG2/MED36A/RPS10C/RPL10B/LSM6B/RPS19C/RPL35C/RPS14C/RPS8B/RPL7B/RPS8A/RPL5B/-/RPL7AB/RACK1B/RPL11C/-/RPS15A	50	1	AT5G50110	49	AT3G53890/AT5G03850/AT2G27530/AT3G52910/AT2G39460/AT1G29250/AT3G09200/AT1G07070/AT5G47930/AT5G67510/AT2G36620/AT5G64140/AT3G10090/AT5G22440/AT1G69620/AT4G27090/AT1G14320/AT1G16740/AT5G60670/AT3G53430/AT2G39390/AT1G18540/AT1G26880/AT2G37190/AT3G55750/AT3G61110/AT3G53020/AT5G16130/AT2G20450/AT3G49910/AT1G08360/AT3G55280/AT3G51800/AT4G25630/AT5G52650/AT1G26910/AT2G43810/AT5G61170/AT3G55170/AT3G52580…
BP	GO:0000027	ribosomal large subunit assembly	14/901	45/19922	6.10E-09	2.47E-06	AT2G39460/AT3G09200/AT2G36620/AT1G14320/AT1G16740/AT5G60670/AT3G53430/AT1G18540/AT2G37190/AT3G53020/AT3G55280/AT1G26910/AT5G39740/AT5G45775	RPL23AA/RPP0B/RPL24A/RPL10A/-/RPL12C/RPL12B/RPL6A/RPL12A/RPL24B/RPL23AB/RPL10B/RPL5B/RPL11C	14	0		14	AT2G39460/AT3G09200/AT2G36620/AT1G14320/AT1G16740/AT5G60670/AT3G53430/AT1G18540/AT2G37190/AT3G53020/AT3G55280/AT1G26910/AT5G39740/AT5G45775
BP	GO:0006334	nucleosome assembly	15/901	63/19922	9.63E-08	3.12E-05	AT5G59970/AT1G09200/AT1G07790/AT5G12910/AT3G46320/AT3G53650/AT1G07820/AT3G45930/AT5G10390/AT5G59690/AT5G22880/AT5G59910/AT2G28740/AT2G37470/AT5G65360	-/HTR2/HTB1/-/-/-/-/-/HTR2/-/H2B/HTB4/HIS4/-/HTR2	15	0		15	AT5G59970/AT1G09200/AT1G07790/AT5G12910/AT3G46320/AT3G53650/AT1G07820/AT3G45930/AT5G10390/AT5G59690/AT5G22880/AT5G59910/AT2G28740/AT2G37470/AT5G65360
BP	GO:0031497	chromatin assembly	15/901	68/19922	2.83E-07	7.64E-05	AT5G59970/AT1G09200/AT1G07790/AT5G12910/AT3G46320/AT3G53650/AT1G07820/AT3G45930/AT5G10390/AT5G59690/AT5G22880/AT5G59910/AT2G28740/AT2G37470/AT5G65360	-/HTR2/HTB1/-/-/-/-/-/HTR2/-/H2B/HTB4/HIS4/-/HTR2	15	0		15	AT5G59970/AT1G09200/AT1G07790/AT5G12910/AT3G46320/AT3G53650/AT1G07820/AT3G45930/AT5G10390/AT5G59690/AT5G22880/AT5G59910/AT2G28740/AT2G37470/AT5G65360
BP	GO:0022618	ribonucleoprotein complex assembly	28/901	211/19922	3.32E-07	7.68E-05	AT5G03850/AT2G39460/AT3G09200/AT5G07060/AT5G47930/AT2G36620/AT5G64140/AT3G10090/AT1G14320/AT4G38780/AT1G16740/AT5G60670/AT3G59540/AT3G53430/AT1G18540/AT2G37190/AT3G61110/AT3G53020/AT3G55280/AT5G52650/AT1G26910/AT5G61170/AT3G52580/AT2G43460/AT5G39740/AT5G45775/AT1G04270/AT2G23930	RPS28A/RPL23AA/RPP0B/-/RPS27D/RPL24A/RPS28C/RPS28A/RPL10A/-/-/RPL12C/RPL38A/RPL12B/RPL6A/RPL12A/RPS27B/RPL24B/RPL23AB/RPS10C/RPL10B/RPS19C/RPS14C/RPL38A/RPL5B/RPL11C/RPS15A/SNRNP-G	28	2	AT5G07060/AT4G38780	26	AT5G03850/AT2G39460/AT3G09200/AT5G47930/AT2G36620/AT5G64140/AT3G10090/AT1G14320/AT1G16740/AT5G60670/AT3G59540/AT3G53430/AT1G18540/AT2G37190/AT3G61110/AT3G53020/AT3G55280/AT5G52650/AT1G26910/AT5G61170/AT3G52580/AT2G43460/AT5G39740/AT5G45775/AT1G04270/AT2G23930
BP	GO:0071826	ribonucleoprotein complex subunit organization	28/901	219/19922	7.16E-07	0.000144953	AT5G03850/AT2G39460/AT3G09200/AT5G07060/AT5G47930/AT2G36620/AT5G64140/AT3G10090/AT1G14320/AT4G38780/AT1G16740/AT5G60670/AT3G59540/AT3G53430/AT1G18540/AT2G37190/AT3G61110/AT3G53020/AT3G55280/AT5G52650/AT1G26910/AT5G61170/AT3G52580/AT2G43460/AT5G39740/AT5G45775/AT1G04270/AT2G23930	RPS28A/RPL23AA/RPP0B/-/RPS27D/RPL24A/RPS28C/RPS28A/RPL10A/-/-/RPL12C/RPL38A/RPL12B/RPL6A/RPL12A/RPS27B/RPL24B/RPL23AB/RPS10C/RPL10B/RPS19C/RPS14C/RPL38A/RPL5B/RPL11C/RPS15A/SNRNP-G	28	2	AT5G07060/AT4G38780	26	AT5G03850/AT2G39460/AT3G09200/AT5G47930/AT2G36620/AT5G64140/AT3G10090/AT1G14320/AT1G16740/AT5G60670/AT3G59540/AT3G53430/AT1G18540/AT2G37190/AT3G61110/AT3G53020/AT3G55280/AT5G52650/AT1G26910/AT5G61170/AT3G52580/AT2G43460/AT5G39740/AT5G45775/AT1G04270/AT2G23930
BP	GO:0002181	cytoplasmic translation	17/901	98/19922	1.73E-06	0.00026902	AT5G02450/AT4G00810/AT3G06700/AT3G06680/AT3G09200/AT3G05560/AT1G07070/AT5G67510/AT1G15270/AT5G56710/AT1G18540/AT3G55750/AT2G19740/AT3G49910/AT4G10450/AT1G72730/AT1G27400	RPL36C/RPP1B/RPL29A/-/RPP0B/RPL22B/RPL35AA/RPL26B/-/RPL31C/RPL6A/RPL35AD/RPL31A/RPL26A/RPL9D/TIF4A-3/RPL17A	17	0		17	AT5G02450/AT4G00810/AT3G06700/AT3G06680/AT3G09200/AT3G05560/AT1G07070/AT5G67510/AT1G15270/AT5G56710/AT1G18540/AT3G55750/AT2G19740/AT3G49910/AT4G10450/AT1G72730/AT1G27400
BP	GO:0006333	chromatin assembly or disassembly	15/901	78/19922	1.83E-06	0.00026902	AT5G59970/AT1G09200/AT1G07790/AT5G12910/AT3G46320/AT3G53650/AT1G07820/AT3G45930/AT5G10390/AT5G59690/AT5G22880/AT5G59910/AT2G28740/AT2G37470/AT5G65360	-/HTR2/HTB1/-/-/-/-/-/HTR2/-/H2B/HTB4/HIS4/-/HTR2	15	0		15	AT5G59970/AT1G09200/AT1G07790/AT5G12910/AT3G46320/AT3G53650/AT1G07820/AT3G45930/AT5G10390/AT5G59690/AT5G22880/AT5G59910/AT2G28740/AT2G37470/AT5G65360
BP	GO:0034728	nucleosome organization	15/901	78/19922	1.83E-06	0.00026902	AT5G59970/AT1G09200/AT1G07790/AT5G12910/AT3G46320/AT3G53650/AT1G07820/AT3G45930/AT5G10390/AT5G59690/AT5G22880/AT5G59910/AT2G28740/AT2G37470/AT5G65360	-/HTR2/HTB1/-/-/-/-/-/HTR2/-/H2B/HTB4/HIS4/-/HTR2	15	0		15	AT5G59970/AT1G09200/AT1G07790/AT5G12910/AT3G46320/AT3G53650/AT1G07820/AT3G45930/AT5G10390/AT5G59690/AT5G22880/AT5G59910/AT2G28740/AT2G37470/AT5G65360
BP	GO:0006323	DNA packaging	15/901	87/19922	7.53E-06	0.001016756	AT5G59970/AT1G09200/AT1G07790/AT5G12910/AT3G46320/AT3G53650/AT1G07820/AT3G45930/AT5G10390/AT5G59690/AT5G22880/AT5G59910/AT2G28740/AT2G37470/AT5G65360	-/HTR2/HTB1/-/-/-/-/-/HTR2/-/H2B/HTB4/HIS4/-/HTR2	15	0		15	AT5G59970/AT1G09200/AT1G07790/AT5G12910/AT3G46320/AT3G53650/AT1G07820/AT3G45930/AT5G10390/AT5G59690/AT5G22880/AT5G59910/AT2G28740/AT2G37470/AT5G65360
BP	GO:0000028	ribosomal small subunit assembly	9/901	33/19922	1.10E-05	0.00137022	AT5G03850/AT5G47930/AT5G64140/AT3G10090/AT3G61110/AT5G52650/AT5G61170/AT3G52580/AT1G04270	RPS28A/RPS27D/RPS28C/RPS28A/RPS27B/RPS10C/RPS19C/RPS14C/RPS15A	9	0		9	AT5G03850/AT5G47930/AT5G64140/AT3G10090/AT3G61110/AT5G52650/AT5G61170/AT3G52580/AT1G04270
BP	GO:0070925	organelle assembly	23/901	188/19922	1.43E-05	0.00165915	AT5G03850/AT2G39460/AT3G09200/AT5G47930/AT2G36620/AT5G64140/AT3G10090/AT1G14320/AT1G16740/AT5G60670/AT3G53430/AT1G18540/AT2G37190/AT3G61110/AT3G53020/AT3G55280/AT5G52650/AT1G26910/AT5G61170/AT3G52580/AT5G39740/AT5G45775/AT1G04270	RPS28A/RPL23AA/RPP0B/RPS27D/RPL24A/RPS28C/RPS28A/RPL10A/-/RPL12C/RPL12B/RPL6A/RPL12A/RPS27B/RPL24B/RPL23AB/RPS10C/RPL10B/RPS19C/RPS14C/RPL5B/RPL11C/RPS15A	23	0		23	AT5G03850/AT2G39460/AT3G09200/AT5G47930/AT2G36620/AT5G64140/AT3G10090/AT1G14320/AT1G16740/AT5G60670/AT3G53430/AT1G18540/AT2G37190/AT3G61110/AT3G53020/AT3G55280/AT5G52650/AT1G26910/AT5G61170/AT3G52580/AT5G39740/AT5G45775/AT1G04270
BP	GO:0006826	iron ion transport	13/901	72/19922	1.81E-05	0.001952893	AT2G30766/AT4G37160/AT2G23630/AT4G16370/AT5G03260/AT5G01040/AT1G41830/AT3G11050/AT4G22010/AT1G47400/AT3G56090/AT1G60960/AT2G39450	-/sks15/sks16/ATOPT3/LAC11/LAC8/SKS6/FER2/sks4/-/FER3/IRT3/MTP11	13	4	AT2G30766/AT4G16370/AT1G47400/AT1G60960	9	AT4G37160/AT2G23630/AT5G03260/AT5G01040/AT1G41830/AT3G11050/AT4G22010/AT3G56090/AT2G39450
BP	GO:0042274	ribosomal small subunit biogenesis	14/901	84/19922	2.25E-05	0.002274579	AT3G53890/AT5G03850/AT5G47930/AT5G64140/AT3G10090/AT3G61110/AT5G16130/AT5G52650/AT2G43810/AT5G61170/AT3G52580/AT5G59240/AT5G20290/AT1G04270	RPS21B/RPS28A/RPS27D/RPS28C/RPS28A/RPS27B/RPS7C/RPS10C/LSM6B/RPS19C/RPS14C/RPS8B/RPS8A/RPS15A	14	0		14	AT3G53890/AT5G03850/AT5G47930/AT5G64140/AT3G10090/AT3G61110/AT5G16130/AT5G52650/AT2G43810/AT5G61170/AT3G52580/AT5G59240/AT5G20290/AT1G04270
BP	GO:0042737	drug catabolic process	25/901	227/19922	3.79E-05	0.003611703	AT5G06730/AT2G18150/AT2G21610/AT2G43480/AT5G64120/AT5G19880/AT3G49120/AT3G47400/AT1G23200/AT2G20340/AT3G59010/AT2G43620/AT3G47540/AT5G04970/AT5G51490/AT4G13210/AT2G43600/AT5G48900/AT2G36710/AT2G38390/AT4G32320/AT3G11630/AT1G49570/AT3G47680/AT2G18980	PER54/PER15/PE11/PER26/PER71/PER58/PER34/PME33/PME6/ELI5/PME35/-/-/PME47/PME59/-/-/-/PME15/PER23/APX6/BAS1/PER10/-/PER16	25	5	AT5G64120/AT3G59010/AT2G43620/AT4G32320/AT3G47680	20	AT5G06730/AT2G18150/AT2G21610/AT2G43480/AT5G19880/AT3G49120/AT3G47400/AT1G23200/AT2G20340/AT3G47540/AT5G04970/AT5G51490/AT4G13210/AT2G43600/AT5G48900/AT2G36710/AT2G38390/AT3G11630/AT1G49570/AT2G18980
BP	GO:0065004	protein-DNA complex assembly	17/901	126/19922	5.34E-05	0.004805113	AT5G59970/AT1G09200/AT1G07790/AT5G12910/AT1G53780/AT3G46320/AT3G53650/AT1G07820/AT3G54710/AT3G45930/AT5G10390/AT5G59690/AT5G22880/AT5G59910/AT2G28740/AT2G37470/AT5G65360	-/HTR2/HTB1/-/-/-/-/-/CDT1B/-/HTR2/-/H2B/HTB4/HIS4/-/HTR2	17	1	AT1G53780	16	AT5G59970/AT1G09200/AT1G07790/AT5G12910/AT3G46320/AT3G53650/AT1G07820/AT3G54710/AT3G45930/AT5G10390/AT5G59690/AT5G22880/AT5G59910/AT2G28740/AT2G37470/AT5G65360
BP	GO:0009205	purine ribonucleoside triphosphate metabolic process	19/901	169/19922	0.000239146	0.02039035	AT2G07698/AT4G09320/ATMG01360/ATMG01280/AT1G78050/AT5G25450/AT2G19680/AT1G78040/AT3G55440/AT2G18450/AT1G20950/AT1G51650/AT3G25860/ATMG00040/AT1G34430/AT3G52730/AT3G27240/AT5G47810/AT3G06310	-/NDK1/COX1/ORF291/PGM/QCR7-2/-/-/CTIMC/SDH1-2/PFP-ALPHA1/-/LTA2/ORF315/EMB3003/-/CYC11/PFK2/-	19	6	AT2G07698/ATMG01360/ATMG01280/AT5G25450/ATMG00040/AT5G47810	13	AT4G09320/AT1G78050/AT2G19680/AT1G78040/AT3G55440/AT2G18450/AT1G20950/AT1G51650/AT3G25860/AT1G34430/AT3G52730/AT3G27240/AT3G06310
BP	GO:0009144	purine nucleoside triphosphate metabolic process	19/901	171/19922	0.000278318	0.02254372	AT2G07698/AT4G09320/ATMG01360/ATMG01280/AT1G78050/AT5G25450/AT2G19680/AT1G78040/AT3G55440/AT2G18450/AT1G20950/AT1G51650/AT3G25860/ATMG00040/AT1G34430/AT3G52730/AT3G27240/AT5G47810/AT3G06310	-/NDK1/COX1/ORF291/PGM/QCR7-2/-/-/CTIMC/SDH1-2/PFP-ALPHA1/-/LTA2/ORF315/EMB3003/-/CYC11/PFK2/-	19	6	AT2G07698/ATMG01360/ATMG01280/AT5G25450/ATMG00040/AT5G47810	13	AT4G09320/AT1G78050/AT2G19680/AT1G78040/AT3G55440/AT2G18450/AT1G20950/AT1G51650/AT3G25860/AT1G34430/AT3G52730/AT3G27240/AT3G06310
BP	GO:0071824	protein-DNA complex subunit organization	17/901	145/19922	0.000304379	0.022633059	AT5G59970/AT1G09200/AT1G07790/AT5G12910/AT1G53780/AT3G46320/AT3G53650/AT1G07820/AT3G54710/AT3G45930/AT5G10390/AT5G59690/AT5G22880/AT5G59910/AT2G28740/AT2G37470/AT5G65360	-/HTR2/HTB1/-/-/-/-/-/CDT1B/-/HTR2/-/H2B/HTB4/HIS4/-/HTR2	17	1	AT1G53780	16	AT5G59970/AT1G09200/AT1G07790/AT5G12910/AT3G46320/AT3G53650/AT1G07820/AT3G54710/AT3G45930/AT5G10390/AT5G59690/AT5G22880/AT5G59910/AT2G28740/AT2G37470/AT5G65360
BP	GO:0055072	iron ion homeostasis	13/901	94/19922	0.000307363	0.022633059	AT4G37160/AT2G23630/AT5G19700/AT4G16370/AT5G04150/AT5G03260/AT5G01040/AT1G41830/AT3G11050/AT4G22010/AT3G56090/AT1G60960/AT2G39450	sks15/sks16/DTX52/ATOPT3/BHLH101/LAC11/LAC8/SKS6/FER2/sks4/FER3/IRT3/MTP11	13	3	AT4G16370/AT5G04150/AT1G60960	10	AT4G37160/AT2G23630/AT5G19700/AT5G03260/AT5G01040/AT1G41830/AT3G11050/AT4G22010/AT3G56090/AT2G39450
BP	GO:0046034	ATP metabolic process	18/901	160/19922	0.000342357	0.023423654	AT2G07698/ATMG01360/ATMG01280/AT1G78050/AT5G25450/AT2G19680/AT1G78040/AT3G55440/AT2G18450/AT1G20950/AT1G51650/AT3G25860/ATMG00040/AT1G34430/AT3G52730/AT3G27240/AT5G47810/AT3G06310	-/COX1/ORF291/PGM/QCR7-2/-/-/CTIMC/SDH1-2/PFP-ALPHA1/-/LTA2/ORF315/EMB3003/-/CYC11/PFK2/-	18	6	AT2G07698/ATMG01360/ATMG01280/AT5G25450/ATMG00040/AT5G47810	12	AT1G78050/AT2G19680/AT1G78040/AT3G55440/AT2G18450/AT1G20950/AT1G51650/AT3G25860/AT1G34430/AT3G52730/AT3G27240/AT3G06310
BP	GO:0009141	nucleoside triphosphate metabolic process	20/901	188/19922	0.000347017	0.023423654	AT2G07698/AT4G09320/ATMG01360/ATMG01280/AT1G78050/AT5G25450/AT2G19680/AT3G46940/AT1G78040/AT3G55440/AT2G18450/AT1G20950/AT1G51650/AT3G25860/ATMG00040/AT1G34430/AT3G52730/AT3G27240/AT5G47810/AT3G06310	-/NDK1/COX1/ORF291/PGM/QCR7-2/-/DUT1/-/CTIMC/SDH1-2/PFP-ALPHA1/-/LTA2/ORF315/EMB3003/-/CYC11/PFK2/-	20	6	AT2G07698/ATMG01360/ATMG01280/AT5G25450/ATMG00040/AT5G47810	14	AT4G09320/AT1G78050/AT2G19680/AT3G46940/AT1G78040/AT3G55440/AT2G18450/AT1G20950/AT1G51650/AT3G25860/AT1G34430/AT3G52730/AT3G27240/AT3G06310
BP	GO:0009199	ribonucleoside triphosphate metabolic process	19/901	179/19922	0.000496431	0.0321687	AT2G07698/AT4G09320/ATMG01360/ATMG01280/AT1G78050/AT5G25450/AT2G19680/AT1G78040/AT3G55440/AT2G18450/AT1G20950/AT1G51650/AT3G25860/ATMG00040/AT1G34430/AT3G52730/AT3G27240/AT5G47810/AT3G06310	-/NDK1/COX1/ORF291/PGM/QCR7-2/-/-/CTIMC/SDH1-2/PFP-ALPHA1/-/LTA2/ORF315/EMB3003/-/CYC11/PFK2/-	19	6	AT2G07698/ATMG01360/ATMG01280/AT5G25450/ATMG00040/AT5G47810	13	AT4G09320/AT1G78050/AT2G19680/AT1G78040/AT3G55440/AT2G18450/AT1G20950/AT1G51650/AT3G25860/AT1G34430/AT3G52730/AT3G27240/AT3G06310
BP	GO:0071103	DNA conformation change	18/901	170/19922	0.000710705	0.044282368	AT5G59970/AT1G09200/AT1G07790/AT5G12910/AT3G46320/AT3G53650/AT1G07820/AT5G08020/AT3G45930/AT5G10390/AT4G38680/AT5G02820/AT5G59690/AT5G22880/AT5G59910/AT2G28740/AT2G37470/AT5G65360	-/HTR2/HTB1/-/-/-/-/RPA1B/-/HTR2/CSP2/TOP6A/-/H2B/HTB4/HIS4/-/HTR2	18	0		18	AT5G59970/AT1G09200/AT1G07790/AT5G12910/AT3G46320/AT3G53650/AT1G07820/AT5G08020/AT3G45930/AT5G10390/AT4G38680/AT5G02820/AT5G59690/AT5G22880/AT5G59910/AT2G28740/AT2G37470/AT5G65360
BP	GO:0000470	maturation of LSU-rRNA	8/901	45/19922	0.000824816	0.049488953	AT2G27530/AT5G22440/AT2G39390/AT1G08360/AT3G55170/AT2G01250/AT3G62870/AT5G02610	RPL10AB/RPL10AC/RPL35B/RPL10AA/RPL35C/RPL7B/RPL7AB/-	8	0		8	AT2G27530/AT5G22440/AT2G39390/AT1G08360/AT3G55170/AT2G01250/AT3G62870/AT5G02610
CC	GO:0022626	cytosolic ribosome	124/829	314/18360	1.15E-84	3.30E-82	AT5G25980/AT3G53890/AT5G02450/AT5G03850/AT5G56670/AT4G00810/AT3G06700/AT2G27530/AT4G15000/AT2G39460/AT3G44010/AT3G06680/AT1G22780/AT2G27710/AT2G04390/AT3G09200/AT3G05560/AT1G07070/AT5G47930/AT4G29390/AT5G26000/AT1G34030/AT3G16080/AT5G67510/AT2G36620/AT5G64140/AT3G10090/AT3G48930/AT3G60245/AT5G22440/AT4G18100/AT1G69620/AT1G77940/AT4G29410/AT5G38420/AT5G56710/AT3G04400/AT4G27090/AT1G14320/AT4G31700…	TGG2/RPS21B/RPL36C/RPS28A/RPS30A/RPP1B/RPL29A/RPL10AB/RPL27C/RPL23AA/RPS29C/-/RPS18C/RPP2B/RPS17A/RPP0B/RPL22B/RPL35AA/RPS27D/RPS30A/TGG1/RPS18C/RPL37C/RPL26B/RPL24A/RPS28C/RPS28A/RPS11A/RPL37AC/RPL10AC/RPL32A/RPL34B/RPL30B/RPL28C/RBCS-2B/RPL31C/RPL23A/RPL14B/RPL10A/RPS6A/RPS17C/RPS27AC/RPS30A/RPL19B/RPL12C/RPL38A/RPL12B/RPL35B/RPL6A/RPL34A/RPS20C/RPL12A/RPL28A/RPS17B/RPL21A/RPL35AD/RPS27B/RPL31A…	124	3	AT5G25980/AT5G26000/AT5G38420	121	AT3G53890/AT5G02450/AT5G03850/AT5G56670/AT4G00810/AT3G06700/AT2G27530/AT4G15000/AT2G39460/AT3G44010/AT3G06680/AT1G22780/AT2G27710/AT2G04390/AT3G09200/AT3G05560/AT1G07070/AT5G47930/AT4G29390/AT1G34030/AT3G16080/AT5G67510/AT2G36620/AT5G64140/AT3G10090/AT3G48930/AT3G60245/AT5G22440/AT4G18100/AT1G69620/AT1G77940/AT4G29410/AT5G56710/AT3G04400/AT4G27090/AT1G14320/AT4G31700/AT3G10610/AT3G62250/AT2G19750…
CC	GO:0044445	cytosolic part	125/829	355/18360	3.02E-78	4.34E-76	AT5G25980/AT3G53890/AT5G02450/AT5G03850/AT5G56670/AT4G00810/AT3G06700/AT2G27530/AT4G15000/AT2G39460/AT3G44010/AT3G06680/AT1G22780/AT2G27710/AT2G04390/AT3G09200/AT3G05560/AT1G07070/AT5G47930/AT4G29390/AT5G26000/AT1G34030/AT3G16080/AT5G67510/AT2G36620/AT5G64140/AT3G10090/AT3G48930/AT3G60245/AT5G22440/AT4G18100/AT1G69620/AT1G77940/AT4G29410/AT5G38420/AT5G56710/AT3G04400/AT4G27090/AT1G14320/AT4G31700…	TGG2/RPS21B/RPL36C/RPS28A/RPS30A/RPP1B/RPL29A/RPL10AB/RPL27C/RPL23AA/RPS29C/-/RPS18C/RPP2B/RPS17A/RPP0B/RPL22B/RPL35AA/RPS27D/RPS30A/TGG1/RPS18C/RPL37C/RPL26B/RPL24A/RPS28C/RPS28A/RPS11A/RPL37AC/RPL10AC/RPL32A/RPL34B/RPL30B/RPL28C/RBCS-2B/RPL31C/RPL23A/RPL14B/RPL10A/RPS6A/RPS17C/RPS27AC/RPS30A/RPL19B/RPL12C/RPL38A/RPL12B/RPL35B/RPL6A/RPL34A/RPS20C/RPL12A/RPL28A/RPS17B/RPL21A/RPL35AD/RPS27B/RPL31A…	125	3	AT5G25980/AT5G26000/AT5G38420	122	AT3G53890/AT5G02450/AT5G03850/AT5G56670/AT4G00810/AT3G06700/AT2G27530/AT4G15000/AT2G39460/AT3G44010/AT3G06680/AT1G22780/AT2G27710/AT2G04390/AT3G09200/AT3G05560/AT1G07070/AT5G47930/AT4G29390/AT1G34030/AT3G16080/AT5G67510/AT2G36620/AT5G64140/AT3G10090/AT3G48930/AT3G60245/AT5G22440/AT4G18100/AT1G69620/AT1G77940/AT4G29410/AT5G56710/AT3G04400/AT4G27090/AT1G14320/AT4G31700/AT3G10610/AT3G62250/AT2G19750…
CC	GO:0044391	ribosomal subunit	115/829	315/18360	6.84E-74	6.55E-72	AT3G53890/AT5G02450/AT5G03850/AT5G56670/AT4G00810/AT3G06700/AT2G27530/AT4G15000/AT2G39460/AT3G44010/AT3G06680/AT1G22780/AT2G04390/AT3G09200/AT3G05560/AT1G07070/AT5G47930/AT4G29390/AT1G34030/AT3G16080/AT5G67510/AT2G36620/AT5G64140/AT3G10090/AT3G48930/AT3G60245/AT5G22440/AT4G18100/AT1G69620/AT1G77940/AT4G29410/AT5G56710/AT3G04400/AT4G27090/AT3G03600/AT1G14320/AT4G31700/AT3G10610/AT3G62250/AT2G19750…	RPS21B/RPL36C/RPS28A/RPS30A/RPP1B/RPL29A/RPL10AB/RPL27C/RPL23AA/RPS29C/-/RPS18C/RPS17A/RPP0B/RPL22B/RPL35AA/RPS27D/RPS30A/RPS18C/RPL37C/RPL26B/RPL24A/RPS28C/RPS28A/RPS11A/RPL37AC/RPL10AC/RPL32A/RPL34B/RPL30B/RPL28C/RPL31C/RPL23A/RPL14B/RPS2/RPL10A/RPS6A/RPS17C/RPS27AC/RPS30A/RPL19B/RPL12C/RPL38A/RPL12B/RPL35B/RPL6A/RPL34A/RPS20C/RPL12A/RPL28A/RPS17B/RPL21A/RPL35AD/RPS27B/RPL31A/-/RPL13AB/RPL23A/R…	115	0		115	AT3G53890/AT5G02450/AT5G03850/AT5G56670/AT4G00810/AT3G06700/AT2G27530/AT4G15000/AT2G39460/AT3G44010/AT3G06680/AT1G22780/AT2G04390/AT3G09200/AT3G05560/AT1G07070/AT5G47930/AT4G29390/AT1G34030/AT3G16080/AT5G67510/AT2G36620/AT5G64140/AT3G10090/AT3G48930/AT3G60245/AT5G22440/AT4G18100/AT1G69620/AT1G77940/AT4G29410/AT5G56710/AT3G04400/AT4G27090/AT3G03600/AT1G14320/AT4G31700/AT3G10610/AT3G62250/AT2G19750…
CC	GO:0022625	cytosolic large ribosomal subunit	68/829	136/18360	7.61E-55	5.46E-53	AT5G02450/AT4G00810/AT3G06700/AT2G27530/AT4G15000/AT2G39460/AT3G06680/AT3G09200/AT3G05560/AT1G07070/AT3G16080/AT5G67510/AT2G36620/AT3G60245/AT5G22440/AT4G18100/AT1G69620/AT1G77940/AT4G29410/AT5G56710/AT3G04400/AT4G27090/AT1G14320/AT3G16780/AT5G60670/AT3G59540/AT3G53430/AT2G39390/AT1G18540/AT1G26880/AT2G37190/AT2G19730/AT1G09590/AT3G55750/AT2G19740/AT4G14320/AT3G24830/AT1G04480/AT3G53020/AT3G49010…	RPL36C/RPP1B/RPL29A/RPL10AB/RPL27C/RPL23AA/-/RPP0B/RPL22B/RPL35AA/RPL37C/RPL26B/RPL24A/RPL37AC/RPL10AC/RPL32A/RPL34B/RPL30B/RPL28C/RPL31C/RPL23A/RPL14B/RPL10A/RPL19B/RPL12C/RPL38A/RPL12B/RPL35B/RPL6A/RPL34A/RPL12A/RPL28A/RPL21A/RPL35AD/RPL31A/-/RPL13AB/RPL23A/RPL24B/RPL13B/-/RPL14A/RPL40B/RPL27AC/RPL37B/RPL30C/RPL26A/RPL10AA/RPL27B/RPL23AB/RPL18B/RPL10B/RPL18C/RPL19A/RPL9D/RPL35C/RPL7B/RPL38A/RPL…	68	0		68	AT5G02450/AT4G00810/AT3G06700/AT2G27530/AT4G15000/AT2G39460/AT3G06680/AT3G09200/AT3G05560/AT1G07070/AT3G16080/AT5G67510/AT2G36620/AT3G60245/AT5G22440/AT4G18100/AT1G69620/AT1G77940/AT4G29410/AT5G56710/AT3G04400/AT4G27090/AT1G14320/AT3G16780/AT5G60670/AT3G59540/AT3G53430/AT2G39390/AT1G18540/AT1G26880/AT2G37190/AT2G19730/AT1G09590/AT3G55750/AT2G19740/AT4G14320/AT3G24830/AT1G04480/AT3G53020/AT3G49010…
CC	GO:0015934	large ribosomal subunit	69/829	179/18360	3.76E-46	2.16E-44	AT5G02450/AT4G00810/AT3G06700/AT2G27530/AT4G15000/AT2G39460/AT3G06680/AT3G09200/AT3G05560/AT1G07070/AT3G16080/AT5G67510/AT2G36620/AT3G60245/AT5G22440/AT4G18100/AT1G69620/AT1G77940/AT4G29410/AT5G56710/AT3G04400/AT4G27090/AT1G14320/AT3G16780/AT5G60670/AT3G59540/AT3G53430/AT2G39390/AT1G18540/AT1G26880/AT2G37190/AT2G19730/AT1G09590/AT3G55750/AT2G19740/AT4G14320/AT3G24830/AT1G04480/AT3G53020/AT3G49010…	RPL36C/RPP1B/RPL29A/RPL10AB/RPL27C/RPL23AA/-/RPP0B/RPL22B/RPL35AA/RPL37C/RPL26B/RPL24A/RPL37AC/RPL10AC/RPL32A/RPL34B/RPL30B/RPL28C/RPL31C/RPL23A/RPL14B/RPL10A/RPL19B/RPL12C/RPL38A/RPL12B/RPL35B/RPL6A/RPL34A/RPL12A/RPL28A/RPL21A/RPL35AD/RPL31A/-/RPL13AB/RPL23A/RPL24B/RPL13B/-/RPL14A/RPL40B/RPL27AC/RPL37B/RPL30C/RPL26A/RPL10AA/RPL27B/RPL23AB/RPL18B/RPL10B/RPL18C/RPL19A/RPL9D/RPL35C/RPL7B/RPL38A/RPL…	69	0		69	AT5G02450/AT4G00810/AT3G06700/AT2G27530/AT4G15000/AT2G39460/AT3G06680/AT3G09200/AT3G05560/AT1G07070/AT3G16080/AT5G67510/AT2G36620/AT3G60245/AT5G22440/AT4G18100/AT1G69620/AT1G77940/AT4G29410/AT5G56710/AT3G04400/AT4G27090/AT1G14320/AT3G16780/AT5G60670/AT3G59540/AT3G53430/AT2G39390/AT1G18540/AT1G26880/AT2G37190/AT2G19730/AT1G09590/AT3G55750/AT2G19740/AT4G14320/AT3G24830/AT1G04480/AT3G53020/AT3G49010…
CC	GO:0042788	polysomal ribosome	50/829	98/18360	4.14E-41	1.98E-39	AT3G53890/AT2G27530/AT4G15000/AT2G27710/AT3G09200/AT3G05560/AT1G73230/AT5G67510/AT5G64140/AT5G22440/AT4G18100/AT5G56710/AT4G27090/AT1G14320/AT4G31700/AT3G61110/AT2G19740/AT5G15650/AT3G24830/AT3G49010/AT2G34480/AT5G16130/AT1G70600/AT3G18740/AT3G49910/AT1G08360/AT3G47370/AT2G32060/AT5G15200/AT3G04920/AT3G22230/AT3G55280/AT3G04840/AT5G02960/AT5G52650/AT1G02780/AT4G10450/AT1G07770/AT5G61170/AT1G17880…	RPS21B/RPL10AB/RPL27C/RPP2B/RPP0B/RPL22B/-/RPL26B/RPS28C/RPL10AC/RPL32A/RPL31C/RPL14B/RPL10A/RPS6A/RPS27B/RPL31A/RGP2/RPL13AB/RPL13B/-/RPS7C/RPL27AC/RPL30C/RPL26A/RPL10AA/RPS20B/RPS12C/RPS9B/RPS24A/RPL27B/RPL23AB/RPS3AA/RPS23B/RPS10C/RPL19A/RPL9D/RPS15AF/RPS19C/BTF3/RPL7B/RPS8A/RPP3A/RPS15AF/RPL7AB/RACK1B/RPS15A/RPL18AC/RPS24B/-	50	0		50	AT3G53890/AT2G27530/AT4G15000/AT2G27710/AT3G09200/AT3G05560/AT1G73230/AT5G67510/AT5G64140/AT5G22440/AT4G18100/AT5G56710/AT4G27090/AT1G14320/AT4G31700/AT3G61110/AT2G19740/AT5G15650/AT3G24830/AT3G49010/AT2G34480/AT5G16130/AT1G70600/AT3G18740/AT3G49910/AT1G08360/AT3G47370/AT2G32060/AT5G15200/AT3G04920/AT3G22230/AT3G55280/AT3G04840/AT5G02960/AT5G52650/AT1G02780/AT4G10450/AT1G07770/AT5G61170/AT1G17880…
CC	GO:0005844	polysome	50/829	107/18360	1.12E-38	4.60E-37	AT3G53890/AT2G27530/AT4G15000/AT2G27710/AT3G09200/AT3G05560/AT1G73230/AT5G67510/AT5G64140/AT5G22440/AT4G18100/AT5G56710/AT4G27090/AT1G14320/AT4G31700/AT3G61110/AT2G19740/AT5G15650/AT3G24830/AT3G49010/AT2G34480/AT5G16130/AT1G70600/AT3G18740/AT3G49910/AT1G08360/AT3G47370/AT2G32060/AT5G15200/AT3G04920/AT3G22230/AT3G55280/AT3G04840/AT5G02960/AT5G52650/AT1G02780/AT4G10450/AT1G07770/AT5G61170/AT1G17880…	RPS21B/RPL10AB/RPL27C/RPP2B/RPP0B/RPL22B/-/RPL26B/RPS28C/RPL10AC/RPL32A/RPL31C/RPL14B/RPL10A/RPS6A/RPS27B/RPL31A/RGP2/RPL13AB/RPL13B/-/RPS7C/RPL27AC/RPL30C/RPL26A/RPL10AA/RPS20B/RPS12C/RPS9B/RPS24A/RPL27B/RPL23AB/RPS3AA/RPS23B/RPS10C/RPL19A/RPL9D/RPS15AF/RPS19C/BTF3/RPL7B/RPS8A/RPP3A/RPS15AF/RPL7AB/RACK1B/RPS15A/RPL18AC/RPS24B/-	50	0		50	AT3G53890/AT2G27530/AT4G15000/AT2G27710/AT3G09200/AT3G05560/AT1G73230/AT5G67510/AT5G64140/AT5G22440/AT4G18100/AT5G56710/AT4G27090/AT1G14320/AT4G31700/AT3G61110/AT2G19740/AT5G15650/AT3G24830/AT3G49010/AT2G34480/AT5G16130/AT1G70600/AT3G18740/AT3G49910/AT1G08360/AT3G47370/AT2G32060/AT5G15200/AT3G04920/AT3G22230/AT3G55280/AT3G04840/AT5G02960/AT5G52650/AT1G02780/AT4G10450/AT1G07770/AT5G61170/AT1G17880…
CC	GO:0022627	cytosolic small ribosomal subunit	45/829	107/18360	2.07E-32	7.43E-31	AT3G53890/AT5G03850/AT5G56670/AT3G44010/AT1G22780/AT2G04390/AT5G47930/AT4G29390/AT1G34030/AT5G64140/AT3G10090/AT3G48930/AT4G31700/AT3G10610/AT3G62250/AT2G19750/AT5G62300/AT2G05220/AT3G61110/AT5G16130/AT1G58684/AT5G58420/AT4G33865/AT3G47370/AT2G32060/AT5G15200/AT3G04920/AT3G18130/AT3G60770/AT3G04840/AT5G02960/AT5G52650/AT1G07770/AT5G61170/AT3G52580/AT5G59240/AT5G20290/AT5G07090/AT5G59850/AT2G31610…	RPS21B/RPS28A/RPS30A/RPS29C/RPS18C/RPS17A/RPS27D/RPS30A/RPS18C/RPS28C/RPS28A/RPS11A/RPS6A/RPS17C/RPS27AC/RPS30A/RPS20C/RPS17B/RPS27B/RPS7C/RPS2B/RPS4D/RPS29C/RPS20B/RPS12C/RPS9B/RPS24A/RACK1C/RPS13A/RPS3AA/RPS23B/RPS10C/RPS15AF/RPS19C/RPS14C/RPS8B/RPS8A/RPS4B/RPS15AF/RPS3A/RACK1B/RPS15A/RPS11C/RPS24B/RPS26B	45	0		45	AT3G53890/AT5G03850/AT5G56670/AT3G44010/AT1G22780/AT2G04390/AT5G47930/AT4G29390/AT1G34030/AT5G64140/AT3G10090/AT3G48930/AT4G31700/AT3G10610/AT3G62250/AT2G19750/AT5G62300/AT2G05220/AT3G61110/AT5G16130/AT1G58684/AT5G58420/AT4G33865/AT3G47370/AT2G32060/AT5G15200/AT3G04920/AT3G18130/AT3G60770/AT3G04840/AT5G02960/AT5G52650/AT1G07770/AT5G61170/AT3G52580/AT5G59240/AT5G20290/AT5G07090/AT5G59850/AT2G31610…
CC	GO:0015935	small ribosomal subunit	46/829	136/18360	3.67E-28	1.17E-26	AT3G53890/AT5G03850/AT5G56670/AT3G44010/AT1G22780/AT2G04390/AT5G47930/AT4G29390/AT1G34030/AT5G64140/AT3G10090/AT3G48930/AT3G03600/AT4G31700/AT3G10610/AT3G62250/AT2G19750/AT5G62300/AT2G05220/AT3G61110/AT5G16130/AT1G58684/AT5G58420/AT4G33865/AT3G47370/AT2G32060/AT5G15200/AT3G04920/AT3G18130/AT3G60770/AT3G04840/AT5G02960/AT5G52650/AT1G07770/AT5G61170/AT3G52580/AT5G59240/AT5G20290/AT5G07090/AT5G59850…	RPS21B/RPS28A/RPS30A/RPS29C/RPS18C/RPS17A/RPS27D/RPS30A/RPS18C/RPS28C/RPS28A/RPS11A/RPS2/RPS6A/RPS17C/RPS27AC/RPS30A/RPS20C/RPS17B/RPS27B/RPS7C/RPS2B/RPS4D/RPS29C/RPS20B/RPS12C/RPS9B/RPS24A/RACK1C/RPS13A/RPS3AA/RPS23B/RPS10C/RPS15AF/RPS19C/RPS14C/RPS8B/RPS8A/RPS4B/RPS15AF/RPS3A/RACK1B/RPS15A/RPS11C/RPS24B/RPS26B	46	0		46	AT3G53890/AT5G03850/AT5G56670/AT3G44010/AT1G22780/AT2G04390/AT5G47930/AT4G29390/AT1G34030/AT5G64140/AT3G10090/AT3G48930/AT3G03600/AT4G31700/AT3G10610/AT3G62250/AT2G19750/AT5G62300/AT2G05220/AT3G61110/AT5G16130/AT1G58684/AT5G58420/AT4G33865/AT3G47370/AT2G32060/AT5G15200/AT3G04920/AT3G18130/AT3G60770/AT3G04840/AT5G02960/AT5G52650/AT1G07770/AT5G61170/AT3G52580/AT5G59240/AT5G20290/AT5G07090/AT5G59850…
CC	GO:0000786	nucleosome	18/829	59/18360	5.72E-11	1.64E-09	AT5G59970/AT1G09200/AT5G59870/AT3G20670/AT1G07790/AT3G54560/AT5G12910/AT3G46320/AT3G53650/AT1G07820/AT3G45930/AT5G10390/AT5G59690/AT5G22880/AT5G59910/AT2G28740/AT2G37470/AT5G65360	-/HTR2/HTA6/HTA13/HTB1/H2AV/-/-/-/-/-/HTR2/-/H2B/HTB4/HIS4/-/HTR2	18	0		18	AT5G59970/AT1G09200/AT5G59870/AT3G20670/AT1G07790/AT3G54560/AT5G12910/AT3G46320/AT3G53650/AT1G07820/AT3G45930/AT5G10390/AT5G59690/AT5G22880/AT5G59910/AT2G28740/AT2G37470/AT5G65360
CC	GO:0044815	DNA packaging complex	18/829	65/18360	3.41E-10	8.89E-09	AT5G59970/AT1G09200/AT5G59870/AT3G20670/AT1G07790/AT3G54560/AT5G12910/AT3G46320/AT3G53650/AT1G07820/AT3G45930/AT5G10390/AT5G59690/AT5G22880/AT5G59910/AT2G28740/AT2G37470/AT5G65360	-/HTR2/HTA6/HTA13/HTB1/H2AV/-/-/-/-/-/HTR2/-/H2B/HTB4/HIS4/-/HTR2	18	0		18	AT5G59970/AT1G09200/AT5G59870/AT3G20670/AT1G07790/AT3G54560/AT5G12910/AT3G46320/AT3G53650/AT1G07820/AT3G45930/AT5G10390/AT5G59690/AT5G22880/AT5G59910/AT2G28740/AT2G37470/AT5G65360
CC	GO:0032993	protein-DNA complex	19/829	100/18360	9.36E-08	2.24E-06	AT5G59970/AT1G09200/AT5G59870/AT3G20670/AT1G07790/AT3G54560/AT5G12910/AT3G46320/AT3G53650/AT1G07820/AT5G08020/AT3G45930/AT5G10390/AT5G59690/AT5G22880/AT5G59910/AT2G28740/AT2G37470/AT5G65360	-/HTR2/HTA6/HTA13/HTB1/H2AV/-/-/-/-/RPA1B/-/HTR2/-/H2B/HTB4/HIS4/-/HTR2	19	0		19	AT5G59970/AT1G09200/AT5G59870/AT3G20670/AT1G07790/AT3G54560/AT5G12910/AT3G46320/AT3G53650/AT1G07820/AT5G08020/AT3G45930/AT5G10390/AT5G59690/AT5G22880/AT5G59910/AT2G28740/AT2G37470/AT5G65360
CC	GO:0048046	apoplast	42/829	453/18360	8.52E-06	0.000188063	AT5G25980/AT4G11190/AT3G16640/AT5G64120/AT5G63800/AT1G65570/AT5G38910/AT3G49120/AT3G09200/AT5G26000/AT2G06850/AT5G13870/AT5G66530/AT4G25810/AT1G29670/AT1G25425/AT5G03260/AT5G08370/AT5G38420/AT1G11545/AT2G43620/AT3G13650/AT1G29290/AT3G01500/AT3G23805/AT5G39160/AT5G01040/AT1G62770/AT1G41830/AT3G05950/AT4G25250/AT4G30290/AT4G34870/AT5G40370/AT3G55440/AT1G63000/AT2G27020/AT3G11630/AT2G31083/AT5G48070…	TGG2/DIR13/TCTP1/PER71/BGAL6/-/-/PER34/RPP0B/TGG1/XTH4/XTH5/-/XTH23/-/CLE43/LAC11/AGAL2/RBCS-2B/XTH8/-/DIR7/CEP14/BCA1/RALFL24/GLP2A/LAC8/PMEI9/SKS6/-/PMEI4/XTH19/CYP18-4/-/CTIMC/NRS/ER/PAG1/BAS1/CLE5/XTH20/SDH7A/NIR1	42	11	AT5G25980/AT3G16640/AT5G64120/AT5G26000/AT1G29670/AT5G08370/AT5G38420/AT2G43620/AT1G29290/AT3G01500/AT3G05950	31	AT4G11190/AT5G63800/AT1G65570/AT5G38910/AT3G49120/AT3G09200/AT2G06850/AT5G13870/AT5G66530/AT4G25810/AT1G25425/AT5G03260/AT1G11545/AT3G13650/AT3G23805/AT5G39160/AT5G01040/AT1G62770/AT1G41830/AT4G25250/AT4G30290/AT4G34870/AT5G40370/AT3G55440/AT1G63000/AT2G27020/AT3G11630/AT2G31083/AT5G48070/AT3G47833/AT2G15620
CC	GO:0098798	mitochondrial protein complex	24/829	236/18360	0.000180652	0.003703363	AT2G07698/AT3G46430/AT1G64220/AT3G03600/AT1G49410/ATMG01360/ATMG01280/AT5G25450/AT2G19680/AT4G00585/AT2G33220/AT5G08040/AT2G18450/AT3G47833/AT1G51650/AT5G66510/AT5G43970/ATMG00040/AT5G46160/AT1G61570/AT3G52730/AT3G46560/AT3G27240/AT3G06310	-/-/TOM7-2/RPS2/TOM6/COX1/ORF291/QCR7-2/-/-/-/TOM5/SDH1-2/SDH7A/-/GAMMA CA3/TOM9-2/ORF315/HLP/TIM13/-/TIM9/CYC11/-	24	5	AT2G07698/ATMG01360/ATMG01280/AT5G25450/ATMG00040	19	AT3G46430/AT1G64220/AT3G03600/AT1G49410/AT2G19680/AT4G00585/AT2G33220/AT5G08040/AT2G18450/AT3G47833/AT1G51650/AT5G66510/AT5G43970/AT5G46160/AT1G61570/AT3G52730/AT3G46560/AT3G27240/AT3G06310
CC	GO:0099503	secretory vesicle	18/829	164/18360	0.000451286	0.008634604	AT5G25980/AT5G64120/AT2G27710/AT3G49120/AT4G15210/AT5G26000/AT5G08370/AT1G45201/AT2G43620/AT2G22170/AT1G41830/AT5G40370/AT3G60900/AT5G23820/AT3G44590/AT2G04780/AT2G27720/AT1G64190	TGG2/PER71/RPP2B/PER34/BAM5/TGG1/AGAL2/ATTLL1/-/PLAT2/SKS6/-/FLA10/ML3/RPP2D/FLA7/-/PGD1	18	6	AT5G25980/AT5G64120/AT4G15210/AT5G26000/AT5G08370/AT2G43620	12	AT2G27710/AT3G49120/AT1G45201/AT2G22170/AT1G41830/AT5G40370/AT3G60900/AT5G23820/AT3G44590/AT2G04780/AT2G27720/AT1G64190
CC	GO:0044455	mitochondrial membrane part	22/829	229/18360	0.000719435	0.012904864	AT2G07698/AT2G32340/AT3G46430/AT1G64220/AT1G49410/ATMG01360/ATMG01280/AT5G25450/AT2G19680/AT4G00585/AT2G33220/AT5G08040/AT2G18450/AT3G47833/AT1G51650/AT5G66510/AT5G43970/ATMG00040/AT3G52730/AT3G46560/AT3G27240/AT3G06310	-/-/-/TOM7-2/TOM6/COX1/ORF291/QCR7-2/-/-/-/TOM5/SDH1-2/SDH7A/-/GAMMA CA3/TOM9-2/ORF315/-/TIM9/CYC11/-	22	6	AT2G07698/AT2G32340/ATMG01360/ATMG01280/AT5G25450/ATMG00040	16	AT3G46430/AT1G64220/AT1G49410/AT2G19680/AT4G00585/AT2G33220/AT5G08040/AT2G18450/AT3G47833/AT1G51650/AT5G66510/AT5G43970/AT3G52730/AT3G46560/AT3G27240/AT3G06310
CC	GO:0098800	inner mitochondrial membrane protein complex	17/829	160/18360	0.000928717	0.015678921	AT2G07698/AT3G46430/ATMG01360/ATMG01280/AT5G25450/AT2G19680/AT4G00585/AT2G33220/AT2G18450/AT3G47833/AT1G51650/AT5G66510/ATMG00040/AT3G52730/AT3G46560/AT3G27240/AT3G06310	-/-/COX1/ORF291/QCR7-2/-/-/-/SDH1-2/SDH7A/-/GAMMA CA3/ORF315/-/TIM9/CYC11/-	17	5	AT2G07698/ATMG01360/ATMG01280/AT5G25450/ATMG00040	12	AT3G46430/AT2G19680/AT4G00585/AT2G33220/AT2G18450/AT3G47833/AT1G51650/AT5G66510/AT3G52730/AT3G46560/AT3G27240/AT3G06310
CC	GO:0005740	mitochondrial envelope	32/829	396/18360	0.001104867	0.017616496	AT2G07698/AT2G32340/AT3G46430/ATMG00110/ATMG00590/AT1G64220/ATMG00070/ATMG00690/AT1G49410/ATMG01370/ATMG01360/ATMG01280/ATMG00140/AT5G25450/AT2G19680/AT5G20080/AT4G00585/AT1G57610/AT2G33220/AT5G08040/AT2G18450/AT3G47833/AT1G51650/AT5G66510/AT5G43970/ATMG00040/AT5G50810/AT1G61570/AT3G52730/AT3G46560/AT3G27240/AT3G06310	-/-/-/CCB206/ORF313/TOM7-2/NAD9/ORF240A/TOM6/ORF111D/COX1/ORF291/ORF167/QCR7-2/-/CBR2/-/-/-/TOM5/SDH1-2/SDH7A/-/GAMMA CA3/TOM9-2/ORF315/TIM8/TIM13/-/TIM9/CYC11/-	32	12	AT2G07698/AT2G32340/ATMG00110/ATMG00590/ATMG00070/ATMG00690/ATMG01370/ATMG01360/ATMG01280/ATMG00140/AT5G25450/ATMG00040	20	AT3G46430/AT1G64220/AT1G49410/AT2G19680/AT5G20080/AT4G00585/AT1G57610/AT2G33220/AT5G08040/AT2G18450/AT3G47833/AT1G51650/AT5G66510/AT5G43970/AT5G50810/AT1G61570/AT3G52730/AT3G46560/AT3G27240/AT3G06310
CC	GO:0005777	peroxisome	28/829	337/18360	0.001460932	0.020867083	AT5G25980/AT5G59970/AT2G27530/AT2G26740/AT3G06680/AT2G27710/AT5G26000/AT4G09320/AT3G46320/AT1G07820/AT5G04620/AT3G45930/AT1G21770/AT2G32060/AT4G13540/AT1G06310/AT2G38700/AT2G27020/AT5G59690/AT2G30410/AT2G45740/AT5G23050/AT2G31610/AT5G48230/AT1G48635/AT3G01980/AT2G27720/AT2G28740	TGG2/-/RPL10AB/ATSEH/-/RPP2B/TGG1/NDK1/-/-/BIOF/-/-/RPS12C/-/ACX3.2/MVD1/PAG1/-/TFCA/PEX11D/AAE17/RPS3A/AAT1/PEX3/-/-/HIS4	28	9	AT5G25980/AT2G26740/AT5G26000/AT1G21770/AT4G13540/AT2G45740/AT5G23050/AT1G48635/AT3G01980	19	AT5G59970/AT2G27530/AT3G06680/AT2G27710/AT4G09320/AT3G46320/AT1G07820/AT5G04620/AT3G45930/AT2G32060/AT1G06310/AT2G38700/AT2G27020/AT5G59690/AT2G30410/AT2G31610/AT5G48230/AT2G27720/AT2G28740
CC	GO:0042579	microbody	28/829	337/18360	0.001460932	0.020867083	AT5G25980/AT5G59970/AT2G27530/AT2G26740/AT3G06680/AT2G27710/AT5G26000/AT4G09320/AT3G46320/AT1G07820/AT5G04620/AT3G45930/AT1G21770/AT2G32060/AT4G13540/AT1G06310/AT2G38700/AT2G27020/AT5G59690/AT2G30410/AT2G45740/AT5G23050/AT2G31610/AT5G48230/AT1G48635/AT3G01980/AT2G27720/AT2G28740	TGG2/-/RPL10AB/ATSEH/-/RPP2B/TGG1/NDK1/-/-/BIOF/-/-/RPS12C/-/ACX3.2/MVD1/PAG1/-/TFCA/PEX11D/AAE17/RPS3A/AAT1/PEX3/-/-/HIS4	28	9	AT5G25980/AT2G26740/AT5G26000/AT1G21770/AT4G13540/AT2G45740/AT5G23050/AT1G48635/AT3G01980	19	AT5G59970/AT2G27530/AT3G06680/AT2G27710/AT4G09320/AT3G46320/AT1G07820/AT5G04620/AT3G45930/AT2G32060/AT1G06310/AT2G38700/AT2G27020/AT5G59690/AT2G30410/AT2G31610/AT5G48230/AT2G27720/AT2G28740
CC	GO:0005742	mitochondrial outer membrane translocase complex	4/829	12/18360	0.00152686	0.020867083	AT1G64220/AT1G49410/AT5G08040/AT5G43970	TOM7-2/TOM6/TOM5/TOM9-2	4	0		4	AT1G64220/AT1G49410/AT5G08040/AT5G43970
CC	GO:0070069	cytochrome complex	6/829	30/18360	0.001948393	0.025417669	AT3G46430/ATMG01360/ATMG01280/AT5G25450/AT3G52730/AT3G27240	-/COX1/ORF291/QCR7-2/-/CYC11	6	3	ATMG01360/ATMG01280/AT5G25450	3	AT3G46430/AT3G52730/AT3G27240
CC	GO:0070469	respiratory chain	14/829	131/18360	0.002402218	0.029975507	AT3G46430/ATMG00070/ATMG01360/AT5G47630/ATMG01280/AT5G25450/AT4G00585/AT2G33220/AT2G18450/AT3G47833/AT5G66510/AT3G52730/AT3G27240/AT3G06310	-/NAD9/COX1/MTACP2/ORF291/QCR7-2/-/-/SDH1-2/SDH7A/GAMMA CA3/-/CYC11/-	14	4	ATMG00070/ATMG01360/ATMG01280/AT5G25450	10	AT3G46430/AT5G47630/AT4G00585/AT2G33220/AT2G18450/AT3G47833/AT5G66510/AT3G52730/AT3G27240/AT3G06310
CC	GO:0005746	mitochondrial respiratory chain	12/829	105/18360	0.002744523	0.031507122	AT3G46430/ATMG01360/ATMG01280/AT5G25450/AT4G00585/AT2G33220/AT2G18450/AT3G47833/AT5G66510/AT3G52730/AT3G27240/AT3G06310	-/COX1/ORF291/QCR7-2/-/-/SDH1-2/SDH7A/GAMMA CA3/-/CYC11/-	12	3	ATMG01360/ATMG01280/AT5G25450	9	AT3G46430/AT4G00585/AT2G33220/AT2G18450/AT3G47833/AT5G66510/AT3G52730/AT3G27240/AT3G06310
CC	GO:0098803	respiratory chain complex	12/829	105/18360	0.002744523	0.031507122	AT3G46430/ATMG01360/ATMG01280/AT5G25450/AT4G00585/AT2G33220/AT2G18450/AT3G47833/AT5G66510/AT3G52730/AT3G27240/AT3G06310	-/COX1/ORF291/QCR7-2/-/-/SDH1-2/SDH7A/GAMMA CA3/-/CYC11/-	12	3	ATMG01360/ATMG01280/AT5G25450	9	AT3G46430/AT4G00585/AT2G33220/AT2G18450/AT3G47833/AT5G66510/AT3G52730/AT3G27240/AT3G06310
CC	GO:0005753	mitochondrial proton-transporting ATP synthase complex	5/829	23/18360	0.003163608	0.034921363	AT2G07698/AT3G46430/AT2G19680/AT1G51650/ATMG00040	-/-/-/-/ORF315	5	2	AT2G07698/ATMG00040	3	AT3G46430/AT2G19680/AT1G51650
CC	GO:0000785	chromatin	19/829	213/18360	0.003719145	0.039485299	AT5G59970/AT1G09200/AT5G59870/AT3G20670/AT1G07790/AT3G54560/AT5G12910/AT3G46320/AT3G53650/AT1G74330/AT1G07820/AT3G45930/AT5G10390/AT5G59690/AT5G22880/AT5G59910/AT2G28740/AT2G37470/AT5G65360	-/HTR2/HTA6/HTA13/HTB1/H2AV/-/-/-/-/-/-/HTR2/-/H2B/HTB4/HIS4/-/HTR2	19	1	AT1G74330	18	AT5G59970/AT1G09200/AT5G59870/AT3G20670/AT1G07790/AT3G54560/AT5G12910/AT3G46320/AT3G53650/AT1G07820/AT3G45930/AT5G10390/AT5G59690/AT5G22880/AT5G59910/AT2G28740/AT2G37470/AT5G65360
CC	GO:0009505	plant-type cell wall	24/829	294/18360	0.003852224	0.039485299	AT2G41800/AT4G37160/AT2G23630/AT1G57590/AT5G23210/AT2G43480/AT5G64120/AT1G80240/AT3G49120/AT5G25460/AT5G26000/AT2G06850/AT5G08370/AT4G24350/AT1G41830/AT5G20080/AT4G25250/AT1G22880/AT4G32460/AT1G72730/AT3G19620/AT4G22010/AT1G20220/AT2G16430	-/sks15/sks16/PAE2/SCPL34/PER26/PER71/-/PER34/-/TGG1/XTH4/AGAL2/-/SKS6/CBR2/PMEI4/CEL5/-/TIF4A-3/BXL5/sks4/-/PAP10	24	4	AT5G64120/AT5G26000/AT5G08370/AT3G19620	20	AT2G41800/AT4G37160/AT2G23630/AT1G57590/AT5G23210/AT2G43480/AT1G80240/AT3G49120/AT5G25460/AT2G06850/AT4G24350/AT1G41830/AT5G20080/AT4G25250/AT1G22880/AT4G32460/AT1G72730/AT4G22010/AT1G20220/AT2G16430
CC	GO:0031966	mitochondrial membrane	29/829	383/18360	0.00471019	0.046614637	AT2G07698/AT2G32340/AT3G46430/ATMG00110/ATMG00590/AT1G64220/ATMG00070/ATMG00690/AT1G49410/ATMG01370/ATMG01360/ATMG01280/ATMG00140/AT5G25450/AT2G19680/AT4G00585/AT1G57610/AT2G33220/AT5G08040/AT2G18450/AT3G47833/AT1G51650/AT5G66510/AT5G43970/ATMG00040/AT3G52730/AT3G46560/AT3G27240/AT3G06310	-/-/-/CCB206/ORF313/TOM7-2/NAD9/ORF240A/TOM6/ORF111D/COX1/ORF291/ORF167/QCR7-2/-/-/-/-/TOM5/SDH1-2/SDH7A/-/GAMMA CA3/TOM9-2/ORF315/-/TIM9/CYC11/-	29	12	AT2G07698/AT2G32340/ATMG00110/ATMG00590/ATMG00070/ATMG00690/ATMG01370/ATMG01360/ATMG01280/ATMG00140/AT5G25450/ATMG00040	17	AT3G46430/AT1G64220/AT1G49410/AT2G19680/AT4G00585/AT1G57610/AT2G33220/AT5G08040/AT2G18450/AT3G47833/AT1G51650/AT5G66510/AT5G43970/AT3G52730/AT3G46560/AT3G27240/AT3G06310
MF	GO:0003735	structural constituent of ribosome	130/829	406/18350	1.57E-75	8.43E-73	AT3G11120/AT3G08520/AT3G53890/AT5G02450/AT3G56020/AT5G03850/AT5G56670/AT4G00810/AT3G06700/AT1G56045/AT2G27530/AT4G15000/AT2G39460/AT3G44010/AT3G06680/ATMG00090/AT1G22780/AT2G27710/AT2G04390/AT3G09200/AT3G05560/AT1G07070/AT5G47930/AT4G29390/AT1G34030/AT3G16080/AT5G67510/AT2G36620/AT5G64140/AT3G10090/AT3G48930/AT1G73850/AT3G60245/AT5G22440/AT4G18100/AT1G69620/AT1G77940/AT4G29410/AT5G56710/AT3G04400…	RPL41G/RPL41G/RPS21B/RPL36C/RPL41G/RPS28A/RPS30A/RPP1B/RPL29A/RPL41G/RPL10AB/RPL27C/RPL23AA/RPS29C/-/-/RPS18C/RPP2B/RPS17A/RPP0B/RPL22B/RPL35AA/RPS27D/RPS30A/RPS18C/RPL37C/RPL26B/RPL24A/RPS28C/RPS28A/RPS11A/-/RPL37AC/RPL10AC/RPL32A/RPL34B/RPL30B/RPL28C/RPL31C/RPL23A/RPL14B/RPS2/RPL10A/RPS6A/RPS17C/RPS27AC/-/RPS30A/RPL19B/RPL12C/RPL38A/RPL12B/RPL35B/RPL6A/RPL34A/RPS20C/RPL12A/RPL28A/RPS17B/-/RPL21…	130	2	ATMG00090/AT1G73850	128	AT3G11120/AT3G08520/AT3G53890/AT5G02450/AT3G56020/AT5G03850/AT5G56670/AT4G00810/AT3G06700/AT1G56045/AT2G27530/AT4G15000/AT2G39460/AT3G44010/AT3G06680/AT1G22780/AT2G27710/AT2G04390/AT3G09200/AT3G05560/AT1G07070/AT5G47930/AT4G29390/AT1G34030/AT3G16080/AT5G67510/AT2G36620/AT5G64140/AT3G10090/AT3G48930/AT3G60245/AT5G22440/AT4G18100/AT1G69620/AT1G77940/AT4G29410/AT5G56710/AT3G04400/AT4G27090/AT3G03600…
MF	GO:0019843	rRNA binding	26/829	125/18350	5.13E-11	1.38E-08	AT2G39460/AT1G22780/AT3G09200/AT1G34030/AT3G16080/AT3G48930/AT3G04400/AT1G16740/AT5G60670/AT3G53430/AT2G37190/AT1G04480/AT1G52300/AT5G58420/AT5G15200/AT3G55280/AT3G60770/AT4G10450/AT3G52580/AT5G07090/AT5G39740/AT5G45775/AT5G23740/AT5G46160/AT2G18400/AT2G33370	RPL23AA/RPS18C/RPP0B/RPS18C/RPL37C/RPS11A/RPL23A/-/RPL12C/RPL12B/RPL12A/RPL23A/RPL37B/RPS4D/RPS9B/RPL23AB/RPS13A/RPL9D/RPS14C/RPS4B/RPL5B/RPL11C/RPS11C/HLP/-/RPL23A	26	0		26	AT2G39460/AT1G22780/AT3G09200/AT1G34030/AT3G16080/AT3G48930/AT3G04400/AT1G16740/AT5G60670/AT3G53430/AT2G37190/AT1G04480/AT1G52300/AT5G58420/AT5G15200/AT3G55280/AT3G60770/AT4G10450/AT3G52580/AT5G07090/AT5G39740/AT5G45775/AT5G23740/AT5G46160/AT2G18400/AT2G33370
MF	GO:0046982	protein heterodimerization activity	22/829	126/18350	4.61E-08	8.26E-06	AT5G59970/AT1G09200/AT5G59870/AT3G20670/AT1G07790/AT3G54560/AT5G12910/AT3G46320/AT3G53650/AT1G07820/AT3G45930/AT5G10390/AT5G42750/AT4G02640/AT5G59690/AT5G66350/AT5G22880/AT5G59910/AT5G47640/AT2G28740/AT2G37470/AT5G65360	-/HTR2/HTA6/HTA13/HTB1/H2AV/-/-/-/-/-/HTR2/BKI1/BZO2H1/-/SHI/H2B/HTB4/NFYB2/HIS4/-/HTR2	22	4	AT5G42750/AT4G02640/AT5G66350/AT5G47640	18	AT5G59970/AT1G09200/AT5G59870/AT3G20670/AT1G07790/AT3G54560/AT5G12910/AT3G46320/AT3G53650/AT1G07820/AT3G45930/AT5G10390/AT5G59690/AT5G22880/AT5G59910/AT2G28740/AT2G37470/AT5G65360
MF	GO:0003729	mRNA binding	46/829	439/18350	1.02E-07	1.38E-05	AT3G54770/AT3G14100/AT1G22780/AT1G29250/AT3G05560/AT1G34030/AT5G64140/AT3G48930/AT1G69620/AT4G27090/AT1G14320/AT4G31700/AT4G38780/AT3G62250/AT3G16780/AT2G46780/AT2G39390/AT5G62300/AT3G24830/AT3G53020/AT3G49010/AT2G34480/AT5G16130/AT1G58684/AT3G18740/AT3G49910/AT3G47370/AT5G15200/AT3G04920/AT3G04840/AT4G38680/AT5G52650/AT5G27850/AT1G02780/AT3G55170/AT3G52580/AT2G01250/AT5G20290/AT5G07090/AT2G31610…	ARP1/UBP1C/RPS18C/-/RPL22B/RPS18C/RPS28C/RPS11A/RPL34B/RPL14B/RPL10A/RPS6A/-/RPS27AC/RPL19B/-/RPL35B/RPS20C/RPL13AB/RPL24B/RPL13B/-/RPS7C/RPS2B/RPL30C/RPL26A/RPS20B/RPS9B/RPS24A/RPS3AA/CSP2/RPS10C/RPL18C/RPL19A/RPL35C/RPS14C/RPL7B/RPS8A/RPS4B/RPS3A/RPL11C/-/-/SNRNP-G/APUM9/RPS26B	46	2	AT3G14100/AT4G38780	44	AT3G54770/AT1G22780/AT1G29250/AT3G05560/AT1G34030/AT5G64140/AT3G48930/AT1G69620/AT4G27090/AT1G14320/AT4G31700/AT3G62250/AT3G16780/AT2G46780/AT2G39390/AT5G62300/AT3G24830/AT3G53020/AT3G49010/AT2G34480/AT5G16130/AT1G58684/AT3G18740/AT3G49910/AT3G47370/AT5G15200/AT3G04920/AT3G04840/AT4G38680/AT5G52650/AT5G27850/AT1G02780/AT3G55170/AT3G52580/AT2G01250/AT5G20290/AT5G07090/AT2G31610/AT5G45775/AT5G02610…
MF	GO:0070180	large ribosomal subunit rRNA binding	8/829	16/18350	1.56E-07	1.68E-05	AT3G09200/AT3G04400/AT5G60670/AT3G53430/AT2G37190/AT1G04480/AT5G46160/AT2G33370	RPP0B/RPL23A/RPL12C/RPL12B/RPL12A/RPL23A/HLP/RPL23A	8	0		8	AT3G09200/AT3G04400/AT5G60670/AT3G53430/AT2G37190/AT1G04480/AT5G46160/AT2G33370
MF	GO:0004322	ferroxidase activity	8/829	38/18350	0.000245247	0.018813969	AT4G37160/AT2G23630/AT5G03260/AT5G01040/AT1G41830/AT3G11050/AT4G22010/AT3G56090	sks15/sks16/LAC11/LAC8/SKS6/FER2/sks4/FER3	8	0		8	AT4G37160/AT2G23630/AT5G03260/AT5G01040/AT1G41830/AT3G11050/AT4G22010/AT3G56090
MF	GO:0016724	oxidoreductase activity, oxidizing metal ions, oxygen as acceptor	8/829	38/18350	0.000245247	0.018813969	AT4G37160/AT2G23630/AT5G03260/AT5G01040/AT1G41830/AT3G11050/AT4G22010/AT3G56090	sks15/sks16/LAC11/LAC8/SKS6/FER2/sks4/FER3	8	0		8	AT4G37160/AT2G23630/AT5G03260/AT5G01040/AT1G41830/AT3G11050/AT4G22010/AT3G56090
MF	GO:0016722	oxidoreductase activity, oxidizing metal ions	9/829	51/18350	0.000413761	0.027773691	AT4G37160/AT2G23630/AT5G23980/AT5G03260/AT5G01040/AT1G41830/AT3G11050/AT4G22010/AT3G56090	sks15/sks16/FRO4/LAC11/LAC8/SKS6/FER2/sks4/FER3	9	0		9	AT4G37160/AT2G23630/AT5G23980/AT5G03260/AT5G01040/AT1G41830/AT3G11050/AT4G22010/AT3G56090
